# Supplementary material for: Electroacupuncture at ST25 corrected gut microbial dysbiosis and SNpc lipid peroxidation in Parkinson’s disease rats
Source: Front Microbiol. 2024 Feb 21;15:1358525. doi: 10.3389/fmicb.2024.1358525 (PMC10915097; doi:10.3389/fmicb.2024.1358525)
Supplement: SUPPLEMENTARY TABLE S1 — Goods coverage of all samples. [file Table_1.XLSX]

## Sheet: Sheet1
SampleID	goods_coverage
Control1	1
Control2	0.99
Control3	1
Control4	1
Control6	0.99
Control8	0.99
Model1	0.99
Model10	0.99
Model2	0.99
Model5	0.99
Model7	0.99
Model8	0.99
EA1	0.99
EA2	0.99
EA3	0.99
EA6	0.99
EA8	0.99
EA9	0.99
