# Supplementary material for: Electroacupuncture at ST25 corrected gut microbial dysbiosis and SNpc lipid peroxidation in Parkinson’s disease rats
Source: Front Microbiol. 2024 Feb 21;15:1358525. doi: 10.3389/fmicb.2024.1358525 (PMC10915097; doi:10.3389/fmicb.2024.1358525)
Supplement: SUPPLEMENTARY TABLE S3 — Spearman correlation analysis of 68 genera and motor functions. [file Table_3.XLSX]

## Sheet: Spearman
Spearman correlation analysis of 68 genera and motor functions
	Pole test			Rotarod test
	r	P (two-tailed)		r	P (two-tailed)
Candidatus Soleaferrea	0.8439	<0.0001	****	-0.7896	<0.0001	****
Escherichia-Shigella	0.7028	0.0011	**	-0.5884	0.0102	*
sulfate-reducing bacterium KNH	0.6245	0.0056	**	-0.536	0.0219	*
Adlercreutzia	0.6205	0.006	**	-0.5163	0.0283	*
Lactobacillus	-0.4943	0.037	*	0.4871	0.0404	*
Morganella	0.5828	0.0111	*	-0.4866	0.0406	*
Ruminococcus gauvreauii group	0.5586	0.016	*	-0.4635	0.0527	ns
Lachnospira	0.5394	0.0209	*	-0.4615	0.0539	ns
Tuzzerella	0.4843	0.0417	*	-0.4408	0.0671	ns
Blautia	0.4902	0.0389	*	-0.4395	0.068	ns
Lachnospiraceae UCG-008	0.5039	0.033	*	-0.4294	0.0754	ns
GCA-900066575	0.4657	0.0515	ns	-0.4439	0.065	ns
Family XIII AD3011 group	0.4646	0.0521	ns	-0.3932	0.1065	ns
Pygmaiobacter	0.4496	0.0612	ns	-0.382	0.1177	ns
Citrobacter	0.3823	0.1175	ns	-0.3679	0.1331	ns
Eggerthella	0.4143	0.0874	ns	-0.3511	0.1531	ns
UCG-003	0.3928	0.1069	ns	-0.3501	0.1544	ns
Agathobacter	0.4475	0.0626	ns	-0.3489	0.1559	ns
Anaerovorax	0.3728	0.1276	ns	-0.3476	0.1576	ns
Dorea	0.4385	0.0687	ns	-0.3409	0.1662	ns
Bacteroides pectinophilus group	0.4078	0.0929	ns	-0.3371	0.1714	ns
Colidextribacter	0.3705	0.1302	ns	-0.334	0.1755	ns
Candidatus Stoquefichus	0.4175	0.0847	ns	-0.3235	0.1903	ns
UCG-002	0.3997	0.1003	ns	-0.303	0.2216	ns
NK4A214 group	0.3622	0.1396	ns	-0.303	0.2216	ns
Bilophila	0.3822	0.1175	ns	-0.2979	0.2299	ns
Desulfoglaeba	0.3723	0.1281	ns	-0.2946	0.2354	ns
Subdoligranulum	0.3325	0.1777	ns	-0.2866	0.2489	ns
Eubacterium ruminantium group	0.3483	0.1566	ns	-0.2815	0.2577	ns
Erysipelotrichaceae UCG-003	0.3588	0.1437	ns	-0.2763	0.2671	ns
Monoglobus	0.3614	0.1406	ns	-0.268	0.2823	ns
Erysipelatoclostridium	0.312	0.2075	ns	-0.2609	0.2958	ns
Collinsella	0.3254	0.1876	ns	-0.2526	0.3119	ns
Klebsiella	0.2907	0.2418	ns	-0.2333	0.3515	ns
Gallibacterium	-0.2839	0.2535	ns	0.2156	0.3903	ns
Lachnospiraceae UCG-001	-0.1072	0.6719	ns	0.2118	0.3988	ns
Dubosiella	0.1579	0.5315	ns	-0.2017	0.4223	ns
Eubacterium hallii group	0.2364	0.3448	ns	-0.1987	0.4294	ns
UBA1819	0.2336	0.3509	ns	-0.1916	0.4463	ns
Campylobacter	-0.1874	0.4565	ns	0.1878	0.4556	ns
mouse gut metagenome	-0.2196	0.3813	ns	0.1858	0.4605	ns
Allobaculum	0.1291	0.6098	ns	-0.1831	0.467	ns
Peptostreptococcus	-0.1445	0.5672	ns	0.1746	0.4882	ns
Helicobacter	-0.2369	0.3438	ns	0.1715	0.4961	ns
Parasutterella	0.2758	0.2679	ns	-0.1677	0.506	ns
UCG-008	-0.09006	0.7223	ns	0.1639	0.5158	ns
Pyramidobacter	-0.2423	0.3326	ns	0.1578	0.5318	ns
Porphyromonas	-0.1677	0.506	ns	0.1575	0.5326	ns
Saccharofermentans sp. Marseille-P3694	-0.22	0.3803	ns	0.1564	0.5353	ns
Fournierella	-0.2546	0.3079	ns	0.1553	0.5383	ns
Eisenbergiella	-0.235	0.348	ns	0.1503	0.5516	ns
Eubacterium siraeum group	0.081	0.7493	ns	-0.1446	0.5669	ns
Rikenella	-0.1979	0.4312	ns	0.1343	0.5953	ns
Ruminococcus gnavus group	0.1827	0.4681	ns	-0.129	0.61	ns
Fusicatenibacter	0.1467	0.5613	ns	-0.1149	0.6498	ns
Parabacteroides	-0.04438	0.8612	ns	0.1148	0.6502	ns
Akkermansia	-0.03199	0.8997	ns	0.1107	0.662	ns
Erysipelothrix	-0.1785	0.4784	ns	0.1093	0.6658	ns
Rodentibacter	-0.01035	0.9675	ns	0.09642	0.7035	ns
Gemella	0.09255	0.7149	ns	-0.07549	0.7659	ns
Faecalibaculum	0.06089	0.8103	ns	-0.06929	0.7847	ns
Coriobacteriaceae UCG-002	0.02786	0.9126	ns	-0.06722	0.791	ns
CHKCI001	-0.1345	0.5946	ns	0.04581	0.8568	ns
Pseudomonas	-0.02478	0.9222	ns	-0.03621	0.8866	ns
Roseburia	0.09086	0.7199	ns	-0.02897	0.9091	ns
Corynebacterium	-0.06843	0.7873	ns	0.01247	0.9608	ns
Oscillibacter	0.04956	0.8452	ns	0.005173	0.9837	ns
Alloprevotella	0.05165	0.8387	ns	0	>0.9999	ns
