# Supplementary material for: Electroacupuncture at ST25 corrected gut microbial dysbiosis and SNpc lipid peroxidation in Parkinson’s disease rats
Source: Front Microbiol. 2024 Feb 21;15:1358525. doi: 10.3389/fmicb.2024.1358525 (PMC10915097; doi:10.3389/fmicb.2024.1358525)
Supplement: SUPPLEMENTARY TABLE S4 — List of PICRUSt2-predicted functional KEGG pathways. [file Table_4.XLSX]

## Sheet: Sheet1
KEGG pathways					Control	Model		EA
Level 1		Level 2		Level 3
Cellular Processes	#	Cell growth and death	##	Cell cycle - Caulobacter	0.0151±0.0003	0.0151±0.0004		0.0158±0.0006	##
		Cell motility	#	Bacterial chemotaxis	0.0093±0.0014	0.0138±0.0037		0.0076±0.0039	#
				Flagellar assembly	0.0056±0.0010	0.0083±0.0027		0.0045±0.0025	#
		Transport and catabolism		Endocytosis	0.0000±0.0000	0.0000±0.0000		0.0000±0.0000	##
Environmental Information Processing	*	Membrane transport	#	ABC transporters	0.0068±0.0006	0.0076±0.0007		0.0069±0.0005	#
				Phosphotransferase system (PTS)	0.0046±0.0010	0.0048±0.0007		0.0107±0.0038	##
		Signal transduction	*	Two-component system	0.0035±0.0002	0.0043±0.0006	*	0.0034±0.0005
				Plant hormone signal transduction	0.0000±0.0000	0.0000±0.0000		0.0000±0.0000	#
Genetic Information Processing	#	Folding, sorting and degradation		RNA degradation	0.0061±0.0001	0.0060±0.0001		0.0064±0.0002	##
				Proteasome	0.0000±0.0000	0.0000±0.0000		0.0000±0.0000	#
				Protein export	0.0146±0.0003	0.0143±0.0003		0.0156±0.0011	#
		Replication and repair	##	DNA replication	0.0124±0.0004	0.0120±0.0003	*	0.0136±0.0009	##
				Base excision repair	0.0093±0.0003	0.0089±0.0002		0.0102±0.0007	##
				Nucleotide excision repair	0.0080±0.0002	0.0078±0.0002		0.0087±0.0007	##
				Mismatch repair	0.0169±0.0004	0.0169±0.0007		0.0185±0.0011	#
				Homologous recombination	0.0151±0.0004	0.0147±0.0004		0.0163±0.0009	##
		Transcription	##	RNA polymerase	0.0104±0.0007	0.0108±0.0008		0.0084±0.0008	##
		Translation	##	Aminoacyl-tRNA biosynthesis	0.0167±0.0006	0.0164±0.0008		0.0183±0.0014	##
				Ribosome biogenesis in eukaryotes	0.0005±0.0000	0.0005±0.0000		0.0006±0.0001	##
				Ribosome	0.0160±0.0005	0.0154±0.0005	*	0.0176±0.0013	##
Human Diseases	##	Drug resistance: antimicrobial	##	beta-Lactam resistance (ko01501)	0.0025±0.0006	0.0032±0.0008		0.0007±0.0004	##
		Infectious disease: bacterial		Bacterial invasion of epithelial cells	0.0000±0.0000	0.0001±0.0001	**	0.0000±0.0000	##
				Epithelial cell signaling in Helicobacter pylori infection	0.0015±0.0002	0.0016±0.0001		0.0011±0.0002	##
				Shigellosis	0.0000±0.0000	0.0001±0.0001	**	0.0000±0.0000	##
				Staphylococcus aureus infection	0.0006±0.0003	0.0003±0.0001	*	0.0014±0.0006	##
		Infectious disease: parasitic		African trypanosomiasis	0.0000±0.0000	0.0000±0.0000		0.0001±0.0000	##
				Toxoplasmosis	0.0000±0.0000	0.0000±0.0000		0.0000±0.0000	#
Metabolism		Amino acid metabolism	##	Glycine, serine and threonine metabolism	0.0102±0.0004	0.0104±0.0001		0.0089±0.0009	##
				Cysteine and methionine metabolism	0.0129±0.0003	0.0128±0.0004		0.0119±0.0007	#
				Valine, leucine and isoleucine biosynthesis	0.0210±0.0014	0.0223±0.0012		0.0184±0.0013	##
				Lysine biosynthesis	0.0162±0.0004	0.0163±0.0007		0.0147±0.0008	##
				Arginine and proline metabolism	0.0073±0.0003	0.0074±0.0002		0.0063±0.0007	##
				Histidine metabolism	0.0114±0.0012	0.0122±0.0005		0.0095±0.0017	##
				Tyrosine metabolism	0.0028±0.0002	0.0029±0.0003		0.0033±0.0003	#
				Phenylalanine metabolism	0.0025±0.0003	0.0029±0.0003	**	0.0025±0.0006
				Tryptophan metabolism	0.0016±0.0001	0.0018±0.0002		0.0022±0.0003	#
				Phenylalanine, tyrosine and tryptophan biosynthesis	0.0116±0.0012	0.0123±0.0004		0.0087±0.0017	##
		Biosynthesis of other secondary metabolites		Neomycin, kanamycin and gentamicin biosynthesis	0.0028±0.0002	0.0028±0.0002		0.0005±0.0011	#
				Flavonoid biosynthesis	0.0000±0.0000	0.0000±0.0000	*	0.0000±0.0000	##
				Tropane, piperidine and pyridine alkaloid biosynthesis	0.0038±0.0004	0.0041±0.0002		0.0027±0.0015	#
				Betalain biosynthesis	0.0000±0.0000	0.0000±0.0000		0.0004±0.0003	##
		Carbohydrate metabolism		Glycolysis / Gluconeogenesis	0.0119±0.0009	0.0115±0.0003		0.0139±0.0016	##
				Pentose and glucuronate interconversions	0.0072±0.0006	0.0072±0.0011		0.0056±0.0011	#
				Fructose and mannose metabolism	0.0107±0.0006	0.0107±0.0005		0.0131±0.0017	##
				Ascorbate and aldarate metabolism	0.0021±0.0002	0.0023±0.0001	*	0.0020±0.0002	#
				Amino sugar and nucleotide sugar metabolism	0.0117±0.0005	0.0118±0.0003		0.0135±0.0011	##
				Glyoxylate and dicarboxylate metabolism	0.0063±0.0002	0.0068±0.0003	**	0.0054±0.0008	##
				C5-Branched dibasic acid metabolism	0.0165±0.0012	0.0181±0.0010		0.0136±0.0011	##
		Energy metabolism		Methane metabolism	0.0048±0.0003	0.0055±0.0003	**	0.0048±0.0003	##
				Carbon fixation in photosynthetic organisms	0.0155±0.0003	0.0154±0.0004		0.0159±0.0004	#
				Sulfur metabolism	0.0074±0.0003	0.0077±0.0003		0.0065±0.0008	##
		Glycan biosynthesis and metabolism		Glycosphingolipid biosynthesis - lacto and neolacto series	0.0000±0.0000	0.0000±0.0000		0.0000±0.0000	#
		Lipid metabolism	*##	Fatty acid biosynthesis	0.0150±0.0006	0.0158±0.0010		0.0125±0.0016	##
				Fatty acid degradation	0.0036±0.0002	0.0036±0.0002		0.0041±0.0004	#
				Synthesis and degradation of ketone bodies	0.0045±0.0009	0.0041±0.0008		0.0074±0.0016	##
				Primary bile acid biosynthesis	0.0023±0.0003	0.0018±0.0003	*	0.0033±0.0007	##
				Secondary bile acid biosynthesis	0.0204±0.0029	0.0160±0.0025	*	0.0293±0.0062	##
				Linoleic acid metabolism	0.0032±0.0002	0.0029±0.0004		0.0035±0.0007	#
				Biosynthesis of unsaturated fatty acids	0.0031±0.0003	0.0036±0.0004	*	0.0030±0.0003	##
		Metabolism of cofactors and vitamins	#	One carbon pool by folate	0.0175±0.0003	0.0170±0.0002	**	0.0170±0.0005
				Thiamine metabolism	0.0162±0.0004	0.0160±0.0004		0.0147±0.0008	##
				Riboflavin metabolism	0.0076±0.0007	0.0083±0.0002	*	0.0060±0.0014	##
				Vitamin B6 metabolism	0.0102±0.0006	0.0095±0.0007		0.0085±0.0013	#
				Nicotinate and nicotinamide metabolism	0.0103±0.0002	0.0107±0.0002	*	0.0109±0.0005
				Pantothenate and CoA biosynthesis	0.0171±0.0007	0.0176±0.0006		0.0155±0.0009	##
				Retinol metabolism	0.0008±0.0003	0.0006±0.0002		0.0009±0.0001	#
				Porphyrin and chlorophyll metabolism	0.0061±0.0010	0.0073±0.0005		0.0044±0.0013	##
		Metabolism of other amino acids	##	Taurine and hypotaurine metabolism	0.0077±0.0007	0.0076±0.0006		0.0093±0.0005	##
				D-Glutamine and D-glutamate metabolism	0.0215±0.0006	0.0207±0.0006	*	0.0234±0.0017	##
				D-Alanine metabolism	0.0171±0.0013	0.0162±0.0009		0.0198±0.0026	##
				Glutathione metabolism	0.0047±0.0005	0.0044±0.0008		0.0061±0.0007	#
		Metabolism of terpenoids and polyketides		Terpenoid backbone biosynthesis	0.0131±0.0005	0.0128±0.0005		0.0142±0.0008	##
				Carotenoid biosynthesis	0.0001±0.0000	0.0001±0.0000	*	0.0001±0.0001
				Zeatin biosynthesis	0.0068±0.0003	0.0061±0.0004	**	0.0068±0.0005	#
				Biosynthesis of vancomycin group antibiotics	0.0235±0.0026	0.0212±0.0006	**	0.0229±0.0014	#
		Nucleotide metabolism	##	Purine metabolism	0.0089±0.0003	0.0088±0.0002		0.0094±0.0006	##
				Pyrimidine metabolism	0.0118±0.0004	0.0114±0.0003	*	0.0128±0.0009	##
		Xenobiotics biodegradation and metabolism		Benzoate degradation	0.0018±0.0002	0.0018±0.0002		0.0024±0.0003	##
				Dioxin degradation	0.0023±0.0006	0.0023±0.0004		0.0037±0.0013	#
				Toluene degradation	0.0025±0.0003	0.0019±0.0011		0.0030±0.0003	#
				Chloroalkane and chloroalkene degradation	0.0050±0.0003	0.0048±0.0002		0.0056±0.0007	#
				Aminobenzoate degradation	0.0012±0.0002	0.0012±0.0001		0.0018±0.0003	##
				Nitrotoluene degradation	0.0031±0.0006	0.0044±0.0006	*	0.0026±0.0009	##
				Atrazine degradation	0.0010±0.0002	0.0012±0.0002		0.0007±0.0004	#
				Caprolactam degradation	0.0001±0.0001	0.0002±0.0002	*	0.0006±0.0003	##
				Drug metabolism - other enzymes	0.0137±0.0002	0.0130±0.0007	*	0.0134±0.0006
Organismal Systems	**##	Endocrine system	##	Insulin signaling pathway	0.0009±0.0001	0.0010±0.0001		0.0007±0.0001	##
		Environmental adaptation	#	Plant-pathogen interaction	0.0019±0.0001	0.0021±0.0003		0.0017±0.0002	#
		Immune system	*##	NOD-like receptor signaling pathway	0.0007±0.0001	0.0008±0.0000	*	0.0005±0.0001	##
Only significant KEGG pathways at level 3 that are differentially abundant between Control and Model or Model and EA group were included. P values were obtained by two-side Wilcoxon rank sum test.
