# Supplementary material for: Electroacupuncture at ST25 corrected gut microbial dysbiosis and SNpc lipid peroxidation in Parkinson’s disease rats
Source: Front Microbiol. 2024 Feb 21;15:1358525. doi: 10.3389/fmicb.2024.1358525 (PMC10915097; doi:10.3389/fmicb.2024.1358525)
Supplement: SUPPLEMENTARY TABLE S5 — List of differential metabolites Information. [file Table_5.XLSX]

## Sheet: Sheet1
Index	Formula	Compounds	Class I	Class II	Level	score	CAS	Model_1	Model_2	Model_3	Model_4	Model_5	Model_6	EA_1	EA_2	EA_3	EA_4	EA_5	EA_6	VIP	P-value	Fold_Change	Log2FC	Type
MW0107179	C8H17N3O3	Glycyllysine	Amino acid and Its metabolites	Small Peptide	1	0.7043	997-62-6	2418.14	32365.6	11525	8895.7	16857	4225.83	39668.8	79869.4	44196.5	45222.7	29932.7	32965.9	2.12106	0.00498485	3.56359	1.83333	up
MW0007796	C8H8O3	Methylparaben	Benzene and substituted derivatives	Benzene and substituted derivatives	3	0.8211	99-76-3	12476.2	101899	4654.32	29714.6	66135.1	39825	107022	77531.6	124745	96015.4	75432.5	56932.3	1.67074	0.027571	2.11099	1.07792	up
MW0114469	C23H26F3NO7	Fluoxetine glucuronide	Benzene and substituted derivatives	Benzene and substituted derivatives	3	0.5491	96735-71-6	1186.03	2449.2	3987.42	270.362	782.952	481.2	4334.52	4274.43	3176.76	3973.87	3485.65	4755.49	1.95194	0.0064282	2.62098	1.3901	up
MW0002223	C7H10N2	2,4-Toluenediamine	Benzene and substituted derivatives	Benzene and substituted derivatives	2	0.7036	95-80-7	40634.9	24888.8	7261.64	10366.7	15316.5	26146.1	70951.9	48730.8	65805.5	56314.9	21291.1	50789.8	1.97159	0.00561413	2.51884	1.33276	up
MW0123706	C7H9N5	6-Dimethylaminopurine	Nucleotide and Its metabolites	Nucleotide and Its metabolites	1	0.8611	938-55-6	288.041	3935.79	87.6455	9449.75	3950.04	7037.16	11410	10746.3	8247.48	12632.6	6331.26	11147.3	1.61954	0.00935933	2.4452	1.28995	up
MW0104300	C9H10O	1-Phenyl-1-propanone	Aldehyde,Ketones,Esters	Ketones	2	0.7103	93-55-0	3743.16	1110.68	1453.84	234.281	1925.6	4769.67	3592.71	3899.04	3264.22	5800.71	5227.97	4763.62	1.58544	0.0252481	2.00558	1.00402	up
MW0136745	C10H8O2	6-Methylcoumarin	Heterocyclic compounds	Heterocyclic compounds	1	0.683	92-48-8	28707.9	28489.5	30891.2	26521	28880.7	26524.8	30050.2	32533.7	28393	30017.9	31769.5	30664.2	1.68702	0.0323041	1.0789	0.109557	up
MW0009714	C25H37NO4	Salmeterol	Benzene and substituted derivatives	Benzene and substituted derivatives	2	0.5927	89365-50-4	24934.6	132468	19208.9	106111	142994	53005.8	245759	157407	200230	171457	161946	136986	1.87918	0.0054337	2.24303	1.16545	up
MW0053592	C33H58O14	Gingerglycolipid B	FA	Others	3	0.5973	88168-90-5	597.354	4898.75	7518.37	2104.54	314.405	781.284	23039.9	29122.4	14289.1	7613.57	3004.73	15375.9	2.05083	0.0215967	5.70134	2.5113	up
MW0012348	C18H30O3	(9Z,11E,13S,15Z)-13-Hydroxyoctadeca-9,11,15-trienoic acid	FA	Oxidized lipids	2	0.8322	87984-82-5	245786	373981	184587	2221.15	257883	27531.4	424070	592480	112303	337028	391073	399679	1.27687	0.0485991	2.06653	1.04721	up
MW0013999	C12H16O5	3-Carboxy-4-methyl-5-propyl-2-furanpropionic acid	Organic acid and Its derivatives	Organic acid and Its derivatives	2	0.7103	86879-39-2	2703.56	11043.1	7054.07	5887.92	5336.06	11702.7	11604.5	14421.5	6460.72	14246.3	18575.3	19553.1	1.78273	0.0191577	1.94069	0.95657	up
MW0007570	C13H17ClN2	Medetomidine hydrochloride	Benzene and substituted derivatives	Benzene and substituted derivatives	1	0.5929	86347-15-1 | 106807-72-1	25483.6	48681	10810.9	20052.2	21216.1	39631.1	62329.3	66709.3	81122.5	75664.5	76134.1	63054.8	2.28759	0.000180143	2.56226	1.35742	up
MW0126095	C16H20N2	Pheniramine	Heterocyclic compounds	Heterocyclic compounds	2	0.5655	86-21-5	77593.8	168501	54359	131376	197464	78435.7	362927	225419	356235	286907	316049	211196	2.22278	0.000571408	2.48503	1.31327	up
MW0012252	C18H28O3	12-Oxo-phytodienoic acid	FA	Oxidized lipids	2	0.8823	85551-10-6	50698.9	49278.1	88837.7	12097.3	104458	47394.2	126460	112508	118988	111702	45711.1	97874.6	1.4258	0.0369901	1.73839	0.797755	up
MW0007199	C16H15F2N3Si	Flusilazole	Benzene and substituted derivatives	Benzene and substituted derivatives	2	0.8219	85509-19-9	144627	83731.8	70090.7	172796	139740	298805	210860	214477	286896	324617	419147	219189	1.83106	0.0229033	1.84129	0.880713	up
MW0123613	C20H29N3O2	Dibucaine	Heterocyclic compounds	Heterocyclic compounds	2	0.7053	85-79-0	2384.66	10405.1	1772.7	510.559	8004.23	223.149	7877.65	15564.3	7615.58	9388.01	12520.7	6905.66	1.72929	0.0217449	2.56956	1.36152	up
MW0169591	C22H41O5P	(2-Hydroxy-2-oxo-1,2lambda5-oxaphospholan-5-yl)methyl (Z)-octadec-9-enoate	FA	FFA	2	0.8492	779333-58-3	53885.9	67284.2	46366.7	29466.1	11069.6	10708.1	189796	94769.6	201527	137828	129642	122789	2.25342	0.000493764	4.00561	2.00202	up
MW0106424	C9H14O5	Diethyl 2-methyl-3-oxosuccinate	Aldehyde,Ketones,Esters	Esters	1	0.6275	759-65-9	2961.69	5582.49	995.985	5620	8145.85	2919.67	12672.9	10616.9	9724.59	7725.68	10294.7	8573.42	1.97451	0.00179431	2.2729	1.18453	up
MW0054684	C25H36O5	Manoalide	Terpenoids	Ditepenoids	2	0.876	75088-80-1	29663.9	11424	15748.3	42615	32710.6	33617.2	48609.4	48836.4	112004	44607.6	55834.7	38739.9	1.8579	0.0397397	2.10299	1.07244	up
MW0014351	C29H48O	14-Demethyllanosterol	Alcohol and amines	Alcohols	3	0.727	7448/2/4	5033.63	11864.8	2998.91	4249.2	8783.95	828.659	8462.7	14368.7	20685.9	22289.9	6356.28	9265.95	1.66493	0.0367373	2.41207	1.27027	up
MW0194180	C21H30O2	1,3-Benzenediol, 2-[3-methyl-6-(1-methylethenyl)-2-cyclohexen-1-yl]-5-pentyl-, (1R-trans)-	Alcohol and amines	Alcohols	2	0.7239	74219-29-7	20345	70308.3	5285.94	109852	155868	72401.8	11852.5	1485.79	31507.2	3048.88	3617.55	4543.85	1.92738	0.0390274	0.129143	-2.95296	down
MW0105438	C5H5N5	Adenine	Nucleotide and Its metabolites	Nucleotide and Its metabolites	1	0.5871	73-24-5	2247.29	1821.58	1083.08	6491.29	727.211	8575.68	19922.4	6191.37	11051.4	11762.8	6630.75	11412.3	2.04354	0.0118782	3.1973	1.67685	up
MW0169004	C4H5N3O	Cytosine	Nucleotide and Its metabolites	Nucleotide and Its metabolites	1	0.9173	71-30-7	82677.1	48839.1	25370.3	33496.9	21864.3	39050	166401	79415.6	43275.4	102246	64251.3	124951	1.95131	0.0291213	2.31017	1.208	up
MW0103535	C10H12N4O3	2',3'-Dideoxyinosine	Nucleotide and Its metabolites	Nucleotide and Its metabolites	1	0.6044	69655-05-6	10025.6	57045.5	5818.94	51914.9	45239.9	19125.7	88365.2	75037.6	28121	60768.8	50504.1	61674.3	1.60697	0.0413748	1.92668	0.946117	up
MW0127047	C6H10O2	Gamma-Caprolactone	Aldehyde,Ketones,Esters	Esters	1	0.6763	695-06-7	1203.48	2526.88	1075.3	1363.96	2086.49	1269.13	4516.09	3492.47	843.41	3581.95	3164.69	2545.71	1.55011	0.037237	1.90487	0.929691	up
MW0062278	C20H32O5	Prostaglandin K1	Hormones and hormone related compounds	Hormones and hormone related compounds	2	0.7099	69413-73-6	20213.5	21699.7	15189.8	19249.8	1973.29	9603.2	41094.3	40367.4	22405.2	49180.4	37131.6	43538.2	1.93972	0.000556008	2.65801	1.41035	up
MW0002026	C11H15NO4S	Phenol, 2-((ethylsulfonyl)methyl)-, methylcarbamate	Benzene and substituted derivatives	Benzene and substituted derivatives	2	0.8522	68455-12-9	7436.61	3498.25	10319.8	1210.3	2520.73	3782.38	1033.06	199.132	564.692	1100.82	1520.91	2225.66	1.96432	0.0450973	0.23096	-2.11428	down
MEDL01963	C7H7NO2	Salicylamide	Benzene and substituted derivatives	Phenolics	1	0.7202	65-45-2	12580.9	11989.2	7752.53	9214.91	15361.6	4703.2	901.204	159.923	1748.18	457.6	1134.22	76.0039	2.44113	0.001485	0.0726778	-3.78234	down
MW0009360	C13H18N4O3	Pentoxifylline	Heterocyclic compounds	Heterocyclic compounds	1	0.548	6493/5/6	15105.8	26497.4	14359.4	42312.6	23517.5	15334.5	48869.2	27084.8	55351.6	43938.7	48403.2	42878.2	2.07118	0.00446184	1.94364	0.95876	up
MW0013266	C21H30O3	Desoxycortone	Hormones and hormone related compounds	Hormones and hormone related compounds	1	0.8642	64-85-7	73599.8	268971	3788.19	378279	288351	172210	6308.09	2055.08	88892.6	42710.7	34931.1	2276.29	1.59356	0.03224	0.149489	-2.74189	down
MW0111420	C14H19NO8	Lithospermoside	Others	Hydrocarbon derivatives	2	0.7114	63492-69-3	11928.9	32563.9	21681.8	2435.94	20137	12555	33189.6	28551	33829.4	33839.5	24746.4	29170	1.55098	0.0211202	1.80969	0.855743	up
ZINC6920419	C26H54	Hexacosane	Others	Hydrocarbon derivatives	2	0.5552	630-01-3	13740.3	4137.49	927.888	10349.9	8427.42	13339.3	14438.8	14935.7	20865.3	20206.6	9856.53	13984.5	1.49761	0.0235722	1.85159	0.888768	up
MW0168753	C6H7N	Aniline	Benzene and substituted derivatives	Benzene and substituted derivatives	1	0.6704	62-53-3	45685.3	44299.7	49803.2	37645.5	70696	32732.7	46302.2	5267.88	16010.3	19156.4	22244.5	24031	1.8663	0.00962875	0.473585	-1.0783	down
MW0003649	C9H10O2	3,4-Dimethylbenzoic acid	Benzene and substituted derivatives	Benzene and substituted derivatives	2	0.6883	619-04-5	24346.5	53259.7	6923.68	96941.9	52294.1	62713	8107.76	2174.18	32685.2	26149.1	9887.99	4424.74	1.69437	0.0384891	0.281399	-1.82931	down
MW0006848	C15H21NOS	Dimepiperate	Benzene and substituted derivatives	Benzene and substituted derivatives	2	0.6715	61432-55-1	7527.4	10514.8	12523	7247.24	12042.7	22417	22758.2	21871.2	14487.1	21081.7	38492.3	44528.6	2.02285	0.0229254	2.2584	1.1753	up
MW0169967	C10H12N2	Tryptamine	Tryptamines,Cholines,Pigments	Tryptamines	1	0.9765	61-54-1	22967.2	54939	18647.5	31354.5	20228.1	9498.11	6293.43	7908.46	16186.1	6167.1	252.992	13925.6	1.55996	0.0383879	0.321843	-1.63557	down
MW0125521	C12H16N2	N,N-Dimethyltryptamine	Tryptamines,Cholines,Pigments	Tryptamines	1	0.5067	61-50-7	5300.38	3812.62	128.511	200.402	360.683	1261.71	12704.6	5273.14	3812.26	11659.1	14697.4	12749.2	2.08028	0.00432241	5.50379	2.46042	up
MW0054285	C25H39NO4	Latanoprost ethyl amide	Hormones and hormone related compounds	Hormones and hormone related compounds	2	0.7018	607351-44-0	116892	46521.6	149111	37464	52594.4	33080.8	251186	172125	192999	131511	99827.5	133228	1.94787	0.01205	2.25145	1.17086	up
MW0118839	C14H19N5O2	6,7-Dimethoxy-2-(piperazin-1-yl)quinazolin-4-amine	Heterocyclic compounds	Heterocyclic compounds	2	0.7087	60547-97-9	62168.9	35745.4	21297.1	96724.4	59071.9	74238.6	11973.5	2716.28	51789	44571.6	11956.6	34188.4	1.55009	0.0436578	0.450099	-1.15169	down
MW0123197	C22H26N4	Calycanthine	Heterocyclic compounds	Heterocyclic compounds	2	0.7325	595-05-1	22614.7	37087.5	11349.9	1887.32	29595.6	18561.1	5483.77	10855.4	1695.65	3575.66	322.69	256.779	1.81337	0.0224879	0.183242	-2.44818	down
MW0108232	C10H18N2O3S	Met-pro	Amino acid and Its metabolites	Amino acids	1	0.5335	59227-86-0	14157.2	14080	14090.4	955.726	7364.85	2946.88	1188.24	2847.12	1856.08	732.935	1690.41	213.155	1.92383	0.0280262	0.159118	-2.65183	down
MW0010676	C10H7NO4	Xanthurenic acid	Amino acid and Its metabolites	Amino acid derivatives	1	0.8655	59-00-7	52386.1	50238.8	32265.2	40428.3	74064.7	20932.8	7522.85	545.807	8863.53	81.2565	6921.78	8942.35	2.03251	0.00275504	0.121626	-3.03947	down
MW0107016	C11H20N2O5	Glu-Ile	Amino acid and Its metabolites	Small Peptide	2	0.9132	5879-22-1	118804	190958	166375	144687	164396	215343	201423	209202	179285	199765	232393	234582	1.74648	0.0295328	1.25594	0.32877	up
MW0012171	C22H38O5	11-Epimisoprostol	Hormones and hormone related compounds	Hormones and hormone related compounds	2	0.5623	58717-36-5	81978.6	142500	19996.2	38582.6	84108	136898	559723	232713	328103	266357	288346	277479	2.25471	0.00281681	3.87396	1.95381	up
MW0154300	C43H70O11	Narasin B	Heterocyclic compounds	Heterocyclic compounds	3	0.5811	58439-94-4	2088.52	1306.24	653.174	181.635	1120.65	904.124	4477.93	1792.3	3939.46	1883.47	3725.3	2164.58	1.91021	0.00789359	2.87528	1.5237	up
MW0120983	C9H10N2	5,6-Dimethylbenzimidazole	Benzene and substituted derivatives	Benzene and substituted derivatives	1	0.736	582-60-5	27286.4	31415.6	38496.7	43249.2	50288.2	21057.5	24769.7	26779.6	22704.3	20830	24206	22474.5	1.77911	0.044732	0.66935	-0.579167	down
MW0126353	C11H11NO	Pyroquilon	Aldehyde,Ketones,Esters	Ketones	2	0.7846	57369-32-1	57177.2	62602.1	66234.5	50019	57577.6	76258.7	70573.2	71380.4	61884.2	72576.3	84355.9	84149.3	1.69329	0.034545	1.20291	0.266529	up
MW0127046	C7H12O2	Dihydro-5-propyl-2(3H)-furanone	Aldehyde,Ketones,Esters	Ketones	2	0.6951	57129-71-2	4220.4	10380.7	2781.24	10136.1	4425.91	5230.58	23389.2	4167.86	20181.1	16656.7	18528.2	11542.7	1.80213	0.0178439	2.54111	1.34546	up
MW0160366	C13H14N2O3	N-(3-Indolylacetyl)-L-alanine	Amino acid and Its metabolites	Amino acid derivatives	1	0.6521	57105-39-2	18962	31664.3	65998.8	46008	52079.9	10252.8	22576.1	5372.98	22839.4	8874.92	15758.6	11960.6	1.69866	0.0440844	0.388426	-1.36429	down
MW0115358	C14H28ClNO6	Amiprilose	Heterocyclic compounds	Heterocyclic compounds	2	0.7241	56824-20-5 | 60414-06-4	6297.82	13127.5	2311.22	15614.2	13847.7	4522.85	29872.6	20551.7	15782.2	13768	22124.7	23403.5	1.92235	0.00524352	2.25233	1.17142	up
MW0016294	C27H44O4	Calcitetrol	Alcohol and amines	Alcohols	3	0.654	56142-94-0	49071	37280	27130.6	24655.8	32051.1	47985	112781	72218.2	50272.8	81542.4	78857.6	73739.6	2.3197	0.00234136	2.15155	1.10538	up
MW0107690	C6H12N2O4S2	L-cystine	Amino acid and Its metabolites	Amino acid derivatives	2	0.6696	56-89-3	42924.6	30453.3	42601.7	36967.6	41912.8	30430.5	33756.3	30640.2	30363.4	31097.1	30345.1	30915.2	1.75512	0.0457063	0.83056	-0.267844	down
MW0123715	C5H7N3O2	Dimetridazole	Heterocyclic compounds	Heterocyclic compounds	1	0.6523	551-92-8	27884.6	28045	30800	38784.2	64849.2	5880.45	8877.17	3512.81	7615.72	323.461	26402	4027.09	1.75594	0.0261646	0.258649	-1.95093	down
MW0015608	C15H20O2	Alantolactone	Others	Hydrocarbon derivatives	1	0.7399	546-43-0	22192.4	66111	19960.7	27266.3	12011.8	24144.5	48393.8	52522.1	58258.4	60482.9	59928.7	50192.3	2.04424	0.0182769	1.92081	0.941718	up
MW0014794	C10H9NO3	5-Hydroxyindoleacetic acid	Organic acid and Its derivatives	Organic acid and Its derivatives	1	0.7414	54-16-0	35865.9	13908.4	78652.8	2228.92	2164.94	16206	84690.5	100992	7708.54	65745.8	62450.9	66339.7	1.49863	0.0465403	2.60307	1.38021	up
MW0169257	C19H39NO2	N-(2-Hydroxyethyl)heptadecanamide	Organic acid and Its derivatives	Organic acid and Its derivatives	2	0.7264	53832-59-0	13436	43177.4	22464.4	448.325	24302.6	17924.6	31535.6	42275.5	38088.7	35278.5	64644.2	31793.7	1.30384	0.0247242	2.0009	1.00065	up
MW0124429	C19H16ClNO4	Indomethacin	Heterocyclic compounds	Heterocyclic compounds	2	0.6491	53-86-1	2000.44	9424.64	5865.67	1221.54	3974.26	6287.16	13416.6	14561.8	19409.2	21786.7	10534.2	15400.7	2.17137	0.000449658	3.30542	1.72483	up
MW0114938	C12H16N2O3	N-Acetyl-5-methoxykynuramine	Alcohol and amines	Amines	3	0.8811	52450-39-2	12075.4	14656.6	7301.21	15814	21928	6909.25	7900.58	4892.46	9643.26	7009.89	8147.79	4559.04	1.7689	0.0462945	0.535723	-0.900441	down
MW0053623	C42H72O13	Ginsenoside RG2	Steroids	Steroid	2	0.6745	52286-74-5	3500.92	3965.07	3863.27	13887.1	4831.27	3985.06	10060.4	10079.6	11916.5	10780	9320.36	8690.13	2.00951	0.0418698	1.7879	0.838264	up
MADP0518	C11H9FN6	N3-(4-fluorophenyl)-1h-pyrazolo[3,4-d]pyrimidine-3,4-diamine	Heterocyclic compounds	Heterocyclic compounds	1	0.5901	522629-08-9	12191.1	15324.5	19358.1	13965.4	22951.7	4858.91	4293.86	5043.24	8184.11	1815.45	1461.48	3032.99	2.16131	0.00633572	0.268823	-1.89527	down
MW0054192	C15H10O6	Kaempferol	Flavonoids	Flavonoid	2	0.7218	520-18-3	961877	1.12414e+06	1.26342e+06	30060.4	285949	668496	1.20495e+06	1.46188e+06	1.17239e+06	1.23985e+06	1.2559e+06	1.34467e+06	1.3272	0.0369764	1.77197	0.825358	up
MW0062269	C20H32O6	prostaglandin G2	Hormones and hormone related compounds	Hormones and hormone related compounds	3	0.9989	51982-36-6	19297.2	83305.3	70709.2	43012.4	41342.3	48978	85930.3	188282	155348	150502	120135	93991.8	2.18016	0.00236519	2.58993	1.37291	up
MW0013984	C21H34O2	3beta-Hydroxy-5alpha-pregnan-20-one	Aldehyde,Ketones,Esters	Ketones	3	0.9398	516-55-2	88251.9	113250	63587	214232	149155	121695	42432.9	4598.48	68773.5	67357.8	17734.8	94880.4	1.69587	0.016811	0.394281	-1.3427	down
MW0012684	C18H24O2	Estradiol	Hormones and hormone related compounds	Hormones and hormone related compounds	1	0.6911	50-28-2	11986.2	78777.9	89964.9	80808	39171.4	87013.6	11802.3	4235.08	20722	11621.6	8268.49	4948.88	2.24279	0.00785954	0.158872	-2.65406	down
MEDP1186	C6H9NO3	Methyl-2-pyrrolidone-5-carboxylate	Aldehyde,Ketones,Esters	Esters	1	0.5491	4931-66-2	20383	704.792	45306.8	14545.7	5685.83	13980	64773.1	23743.4	40184.3	51620.2	55823	60278.8	1.72976	0.00428475	2.94637	1.55894	up
MW0193949	C29H40N2O4	Emetine	Benzene and substituted derivatives	Benzene and substituted derivatives	2	0.6712	483-18-1	2309.76	32960.1	92329.4	11286.6	16163.7	25812.5	160019	197321	107579	179867	34159.7	129258	1.99777	0.00555382	4.46862	2.15983	up
mws0055	C20H20O7	Tangeretin	Flavonoids	Flavonoid	2	0.7775	481-53-8	379686	145184	370122	25637.5	75374.3	142396	518726	840400	52238.7	868530	765580	353889	1.40871	0.0351279	2.98609	1.57826	up
MEDP2294	C20H30O3	Steviol	Terpenoids	Ditepenoids	2	0.6657	471-80-7	21186.1	28266	16941	32259.5	37345.8	39581.1	71369.5	81660.7	58057.2	52781.2	79819.8	52726.3	2.37181	0.000350507	2.25775	1.17488	up
MW0139819	C29H24O12	5H-Benzocyclohepten-5-one, 1,8-bis((2R,3R)-3,5,7-trihydroxy-2H-1-benzopyran-2-yl)-3,4,6-trihydroxy-	Heterocyclic compounds	Heterocyclic compounds	2	0.7104	4670/5/7	4510.33	118830	14921.4	20193.1	96133.2	45839.7	142991	110329	158001	126795	100105	72251.5	1.74445	0.0163259	2.36487	1.24176	up
MW0015058	C8H16O	(R)-Sulcatol	Benzene and substituted derivatives	Benzene and substituted derivatives	3	0.6906	4630/6/2	390203	405579	385185	151758	522159	164155	565831	441511	780333	586377	737725	532280	1.80707	0.00697129	1.80485	0.851877	up
MW0049106	C27H41NO2	Cyclopamine	Alcohol and amines	Amines	2	0.6792	4449-51-8 | 11051-96-0	35231	106897	33720	65269	106638	30989.5	374828	94611.7	189088	134508	229031	123772	2.07919	0.0265917	3.02536	1.59711	up
MEDN0146	C5H6N2O3	5-Hydroxymethyluracil	Nucleotide and Its metabolites	Nucleotide and Its metabolites	2	0.7101	4433-40-3	1.17631e+06	1.35987e+06	1.58108e+06	54792.7	360820	819731	1.4391e+06	1.75066e+06	1.40075e+06	1.48562e+06	1.61828e+06	1.63268e+06	1.35879	0.0404826	1.74254	0.801189	up
MW0169060	C16H13ClN2O	Diazepam	Heterocyclic compounds	Heterocyclic compounds	2	0.7282	439-14-5	16435.2	4238.66	1985.59	673.293	1275.92	2025.76	8286.09	16013	10931.8	21630.6	15265.2	5036.23	1.88653	0.0350764	2.89711	1.53461	up
MW0009578	C19H21N	Protriptyline	Benzene and substituted derivatives	Benzene and substituted derivatives	2	0.7126	438-60-8	683.337	3216.91	485.763	4315.19	974.634	1305.77	11197.8	5912.22	9123.23	7506.86	7707.03	6353.74	2.32755	0.000153216	4.35282	2.12195	up
MW0010102	C14H18O3	2-Cyclohexyl-2-hydroxy-2-phenylacetic acid	Benzene and substituted derivatives	Benzene and substituted derivatives	2	0.8097	4335-77-7 | 50896-04-3	45874.7	101453	170824	60748	92373.1	102936	31101.1	15478.4	16931.5	8908.31	32633.2	17429.4	2.40712	0.00737528	0.213306	-2.22901	down
MW0107437	C11H20N2O5	Ile-Glu	Amino acid and Its metabolites	Small Peptide	3	0.6705	42516-53-0	12014.7	17886.6	15345.9	2191.64	832.104	6617.65	24227.5	19666	8582.36	11889.2	33097.6	27338.5	1.56331	0.0364114	2.27372	1.18505	up
MEDL00363	C11H22N2O3S	Ile-Met	Amino acid and Its metabolites	Small Peptide	1	0.6325	42384-14-5	5930.91	5051.35	6509.37	9205.64	12097.3	2567.69	2807.73	2251.43	2153.61	1829.17	3151.51	3074.05	2.12246	0.0235699	0.369116	-1.43785	down
MW0011902	C44H84NO8P	1,2-Dioleoyl-sn-Glycero-3-Phosphocholine	GP	PC	3	0.7019	4235-95-4	9311.17	10727.4	5722.11	196.229	6063.39	1051.12	1288.54	50.5613	643.997	2100.96	364.991	281.201	1.63638	0.0410233	0.143031	-2.8056	down
MW0141968	C7H9NO4	Tetrahydrodipicolinate	Organic acid and Its derivatives	Organic acid and Its derivatives	3	0.9477	4226-22-6	2285.89	2438.57	1094.76	1511.26	1137.55	1430.44	3243.37	3566.56	2744.52	4593	3867.5	1789.82	2.07177	0.00677664	2.00079	1.00057	up
MW0063674	C32H50O13	Steviobioside	Terpenoids	Terpenoids	2	0.69	41093-60-1	5080.67	3683.24	1868.99	5705.98	30.3607	4142.28	4726.38	9650.55	16893.2	11249	7085.63	6047.74	1.43814	0.0216256	2.71323	1.44001	up
MW0123113	C10H16N2O5S	Biotin sulfone	Aldehyde,Ketones,Esters	Ketones	2	0.7896	40720-05-6	18937.3	6050.31	10809.3	18608	11473.3	2182.77	32328.1	33539.7	53303.5	43820.5	31332.9	33993.9	2.15574	0.000182894	3.35461	1.74615	up
MW0015170	C27H44O2	7alpha-Hydroxy-4-cholesten-3-one	Aldehyde,Ketones,Esters	Ketones	2	0.5363	3862-25-7	2517.84	1822.69	2453.82	4533.26	4999.53	218.613	8985.37	2432.97	6912.87	5713.43	5495.85	4599.25	1.44401	0.030097	2.06335	1.04499	up
MW0049177	C20H30O	Dehydroabietinol	Alcohol and amines	Alcohols	2	0.7596	3772-55-2	20325.6	36439.9	8958.07	9934.42	29510.5	14713.1	64601.3	36049.3	41663.2	59654.6	64625	37768.1	2.14147	0.00175264	2.53885	1.34418	up
MW0149565	C20H28O4	Gibberellin A14 aldehyde	Aldehyde,Ketones,Esters	Aldehydes	3	0.6708	35470-76-9	1212.98	2170.96	585.95	499.256	263.719	572.382	21683.8	14627.3	5871.74	6215.92	11800.1	7670.38	2.53553	0.00849079	12.7928	3.67726	up
MW0124069	C14H16N2O2	Amidate	Aldehyde,Ketones,Esters	Esters	2	0.7943	33125-97-2 | 15301-65-2	275958	341038	278899	114563	217736	241015	349267	355243	319383	364118	312103	331655	1.63526	0.0286114	1.3829	0.467698	up
MW0142323	C27H44O5	2-Deoxyecdysone	Aldehyde,Ketones,Esters	Ketones	3	0.7633	31575-91-4	1501.87	3093.13	690.697	2026.72	2028.71	2033.69	604.064	229.668	1951.26	328.084	399.218	180.89	2.04271	0.0129625	0.324681	-1.62291	down
MW0120975	C8H7NO2	5,6-Dihydroxyindole	Heterocyclic compounds	Indole and Its derivatives	3	0.8657	3131-52-0	9622.42	6171.13	7217.43	4335.42	3502.59	7879.37	10111.7	11566.3	11296.1	14365.7	12619.7	8658.93	2.04139	0.00242521	1.77179	0.825204	up
MW0012068	C21H30O3	11a-Hydroxyprogesterone	Aldehyde,Ketones,Esters	Ketones	3	0.5354	312-90-3	6732.06	21948.7	24836.2	46560.9	32149	38586	16979.3	8507.7	16296.3	6076.59	7936.52	15286.7	1.63106	0.0318505	0.416146	-1.26484	down
MW0006673	C20H21N	Cyclobenzaprine	Organic acid and Its derivatives	Sulfonic acids	2	0.7093	303-53-7	5256.56	11838.7	1907.64	12098.1	14154.1	4882.01	19057.3	13012.9	21442.3	12730.9	16647.4	13072.7	1.73634	0.0138577	1.91402	0.936605	up
MW0000280	C16H27NO5	Heliotrine	Alkaloids	Alkaloids	2	0.8253	303-33-3	6021.61	3586.88	3068.69	43063.9	9775.67	7483.7	36399.9	25378.3	37151	24921.1	23534.4	32301.9	2.03211	0.0356255	2.46144	1.2995	up
MW0014732	C21H32O3	Hydroxydione	Aldehyde,Ketones,Esters	Ketones	3	0.8514	303-01-5	1.35227e+06	1.03924e+06	64501.1	2.86301e+06	4.39603e+06	2.56616e+06	351937	137862	845203	629231	116489	78390.4	1.53764	0.0432463	0.175806	-2.50794	down
MW0052525	C30H46O3	Elemonic acid	Organic acid and Its derivatives	Organic acid and Its derivatives	2	0.9137	28282-25-9	15108.4	4960.16	5349.81	1562.26	900.863	17748.3	18404.4	14948.3	29879.7	29152.4	14290.8	11794.3	1.76851	0.0187847	2.59633	1.37647	up
MEDP1567	C10H15N5O9P2	2'-Deoxyadenosine-5'-diphosphate(dADP)	Nucleotide and Its metabolites	Nucleotide and Its metabolites	1	0.7121	2793/6/8	8262.81	11082.4	14209.3	8134.12	12549.1	23957.7	22631.6	24669.4	14801.1	22418.2	40379.7	47723.5	1.98885	0.0266222	2.20759	1.14247	up
MW0116889	C27H45IN2	1-Benzyl-3-cetyl-2-methylimidazolium iodide	Benzene and substituted derivatives	Benzene and substituted derivatives	2	0.7145	278603-08-0	82655.8	69040.8	93076.2	41729.3	46910.6	79109.2	110060	94480.8	76549.2	108468	87704.2	97717.7	1.71486	0.0240314	1.39382	0.479043	up
MW0007423	C11H15NO2	Isoprocarb	Benzene and substituted derivatives	Benzene and substituted derivatives	2	0.7206	2631-40-5	3720.53	4080.81	2864.22	7118.6	8848.53	2823.21	696.967	352.962	865.082	286.057	191.229	114.157	2.51298	0.00667014	0.0850918	-3.55484	down
MW0123895	C13H18O5S	Ethofumesate	Heterocyclic compounds	Heterocyclic compounds	2	0.7583	26225-79-6	3451.85	695.665	3055.32	367.113	4747.91	4651.13	6738.57	11013.9	9107.84	5243.03	7899.42	4458.05	1.74382	0.005157	2.62012	1.38963	up
MW0108877	C20H37NO3	N-oleoylglycine	Amino acid and Its metabolites	Amino acid derivatives	2	0.5994	2601-90-3	9890.12	10646.8	7223.8	3122.55	7077.42	256.481	12849.4	13482.5	15272	14739.3	23475.5	12875.1	1.56654	0.00293028	2.42545	1.27825	up
MW0016402	C11H21NO4	Butyrylcarnitine	FA	CAR	2	0.7199	25576-40-3	8599.5	939.785	6832.88	632.466	211.204	1452.51	14014.7	10525.7	8392.89	15573.3	23326	16656.7	2.08363	0.00157473	4.74007	2.24491	up
MEDP0577	C11H21NO4	Carnitine isoC4:0	FA	CAR	1	0.7456	25518-49-4	13127.7	22691.9	8459.26	3008.35	14596.4	5634.96	22452.4	48760.5	33899.4	28498.4	20474.4	18079.9	1.9365	0.0122193	2.54989	1.35044	up
MW0114361	C5H12O11P2	D-Ribulose 1,5-bisphosphate	Organic acid and Its derivatives	Organic acid and Its derivatives	2	0.5198	24218-00-6 | 2002-28-0	696470	132391	167968	166769	43619.1	334112	252146	465963	676682	1.09737e+06	631811	517220	1.7218	0.0427551	2.36237	1.24024	up
MW0124488	C5H4N2O4	2,4-Dihydroxypyrimidine-5-carboxylic acid	Nucleotide and Its metabolites	Nucleotide and Its metabolites	1	0.6505	23945-44-0 | 59299-01-3 | 394-40-1 | 76821-79-9	3.57261e+06	4.24028e+06	4.94058e+06	169928	1.07043e+06	2.54782e+06	4.44983e+06	5.47744e+06	4.32547e+06	4.68385e+06	5.00344e+06	5.04209e+06	1.36753	0.0402455	1.75207	0.80906	up
MW0054414	C23H45NO4	L-Palmitoylcarnitine	FA	CAR	2	0.6131	2364-67-2	137659	182883	31999.1	299685	300527	219971	69642.9	85128.8	143222	89493.2	19863.8	64613.7	1.41285	0.0381337	0.402451	-1.31311	down
MW0109096	C13H16N2O5	Phe-Asp	Amino acid and Its metabolites	Small Peptide	1	0.7075	22828-05-3	3560.04	2069.89	4682.85	1819.32	2641.67	4634.88	13610.2	6671.61	3716.32	4195.99	16688.9	11773	1.9566	0.0354147	2.91911	1.54553	up
MW0157514	CH6N4S	Thiocarbohydrazide	Others	Others	2	0.6264	2231-57-4	87194.2	107756	151185	10502	30850.1	33634.7	102297	182325	122908	116339	138164	133154	1.595	0.0385161	1.88826	0.917058	up
MW0115063	C32H43NO4	Bardoxolone methyl	Organic acid and Its derivatives	Organic acid and Its derivatives	2	0.8369	218600-53-4	10762.3	17100	4975.96	634.838	301.793	3746.04	11786.9	8980.01	23110.7	19469.8	21941.1	9330.77	1.63468	0.029496	2.52178	1.33444	up
MW0126018	C26H42N2O2	N-[2-(5-hydroxy-1H-indol-3-yl)ethyl]hexadecanamide	Tryptamines,Cholines,Pigments	Tryptamines	2	0.7037	212707-51-2	70937.5	114060	44915.2	7206.21	97496.4	76782.4	292466	127802	44270.6	217921	176157	188759	1.54512	0.0258872	2.54589	1.34817	up
MW0169611	C18H15NO3	Oxaprozin	Heterocyclic compounds	Heterocyclic compounds	2	0.6929	21256-18-8	15824.4	6057.96	11145.7	20376.7	13117.1	31521.9	34140.7	27713.3	36847.3	41111.7	46444.9	26788.2	2.04818	0.00253783	2.17297	1.11967	up
MW0161587	C28H46O2	(22S)-22-hydroxycampest-4-en-3-one	Aldehyde,Ketones,Esters	Ketones	3	0.7834	208586-81-6	84408.5	108959	89793.7	58293.6	127580	28101.8	120306	133560	153859	124616	249635	133965	1.75766	0.0195279	1.84243	0.881613	up
MW0013274	C35H56O7	22-Angeloyltheasapogenol A	Aldehyde,Ketones,Esters	Esters	3	0.6403	200492-44-0	2308.57	6772.2	549.131	999.645	1081.82	2879.92	6767.84	10910.2	12496.1	7855.51	7544.6	2675.75	1.99508	0.00918731	3.30677	1.72542	up
MW0105988	C38H52N6O7	Atazanavir	Benzene and substituted derivatives	Benzene and substituted derivatives	2	0.8878	198904-31-3	6567.96	959.42	272.908	365.373	1683.14	664.899	11687.9	9503.38	2597.54	12929.9	6349.15	8234.87	2.14832	0.00512659	4.87961	2.28677	up
MW0194333	C23H45NO5	3-Hydroxypalmitoylcarnitine	Organic acid and Its derivatives	Organic acid and Its derivatives	2	0.8793	195207-76-2	97543.3	138264	76959	233028	243020	77831.9	360593	199129	267816	274682	298476	254517	1.98785	0.0070446	1.90991	0.933503	up
MW0009517	C13H21N3O	Procainamide	Benzene and substituted derivatives	Benzene and substituted derivatives	2	0.7889	1951/6/9	13272.2	49437.4	10641.7	49589.8	34337.8	28553	111193	96401.3	130078	93085.5	101615	85097.4	2.32888	1.90453e-05	3.32274	1.73237	up
MW0105495	C6H12N2O3	L-Alanyl-L-alanine	Amino acid and Its metabolites	Small Peptide	1	0.5532	1948-31-8	2565.21	2816.77	2476.41	1660.85	620.067	353.566	1389.42	468.136	377.829	315.004	337.342	751.737	1.56914	0.0454842	0.346851	-1.52761	down
MW0012273	C20H36O5	13,14-Dihydro PGE1	Hormones and hormone related compounds	Hormones and hormone related compounds	2	0.682	19313-28-1	46009.4	80648.8	35851	112773	119930	27264.8	179405	99634	139204	122054	129791	93658.2	1.77315	0.0214411	1.80778	0.85422	up
FDATN00011	C13H13N3O3	Lenalidomide	Alcohol and amines	Amines	2	0.841	191732-72-6 | 443912-14-9	18359.8	19766.8	6847.89	14755.2	7789.64	12969.6	24328.9	20289.3	27816.7	20926.6	24256	18316.3	1.93972	0.00651897	1.68885	0.756043	up
MW0143379	C11H16O	p-Isoamylphenol	Benzene and substituted derivatives	Phenolics	3	0.7006	1805-61-4	51672.8	65656.3	16104.4	42783.9	23699.7	38163.4	88512.2	92023.6	110203	109253	124478	98607.3	2.31632	5.80373e-05	2.61709	1.38796	up
MW0017173	C20H34O2	Dihomo-gamma-linolenic acid	FA	FFA	3	0.9799	1783-84-2	2221.65	1383.23	853.18	1729.74	1691.61	2908.88	4798.47	4206.75	4607.46	2801.95	2661.33	2164.28	1.96028	0.0117871	1.96882	0.977333	up
MW0108795	C11H19NO3	N-Heptanoylhomoserine lactone	Aldehyde,Ketones,Esters	Esters	2	0.7208	177158-20-2	9756.22	10584	7445.35	3314.78	9141.6	1751.78	16177.5	10769.5	12946.3	18779.6	26122.8	18041.7	1.92462	0.00414934	2.44888	1.29212	up
MW0126931	C17H28O3	Valeracetate	Aldehyde,Ketones,Esters	Esters	3	0.5887	173693-49-7	25927.8	94836.5	25279.8	101061	71647.9	59577.6	211531	153511	234016	175525	176114	151991	2.27857	7.8877e-05	2.91462	1.54331	up
MW0126847	C10H13N5O	Trans-Zeatin	Heterocyclic compounds	Heterocyclic compounds	2	0.7481	1637-39-4	27474.4	33612	30976.7	30336	33192.5	28284.2	36444.4	36642.4	31125.5	32749.1	35022.1	36690.3	1.90012	0.0143865	1.13486	0.182517	up
MW0055146	C37H66O8	Muricatin C	Aldehyde,Ketones,Esters	Esters	3	0.5998	160262-50-0	6519.39	7712.57	1589.71	268.902	2328.97	136.649	5125.22	8663.67	8898.59	11036.9	3703.87	6289.77	1.59264	0.0364257	2.35598	1.23633	up
MW0124499	C9H7NO	Isoquinoline N-oxide	Heterocyclic compounds	Heterocyclic compounds	2	0.7682	1532-72-5	280225	131961	603952	31977	22791.6	107883	631273	746187	100030	534818	557965	521687	1.64393	0.0308562	2.623	1.39122	up
MW0111903	C18H30O	2-(5,8-Tetradecadienyl)cyclobutanone	Aldehyde,Ketones,Esters	Ketones	3	0.6354	152245-81-3	657.8	1511.64	12328.3	4372.54	2332.84	12107.2	28526.2	3614.66	9968.75	25245.2	10240.6	20007.7	1.65198	0.0476242	2.93012	1.55096	up
MEDL01891	C9H8O3	3-Hydroxycinnamic acid	Organic acid and Its derivatives	Organic acid and Its derivatives	2	0.7015	14755-02-3	17511.3	16487.1	25064.4	12958	33436.7	5036.78	1513.8	2909.25	4139.13	2451.01	3322.96	2243.93	2.45514	0.0112224	0.150054	-2.73645	down
MW0103589	C10H15N5O11P2	Guanosine-5'-diphosphate	Nucleotide and Its metabolites	Nucleotide and Its metabolites	2	0.6716	146-91-8 | 157420-46-7 | 105184-12-1 | 105184-46-1	7422.5	3964.24	6244.91	35.9912	2365.84	3207.77	9269.33	14144.1	449.757	15993.9	13842.5	6932.1	1.00783	0.0483385	2.6088	1.38339	up
MEDP0598	C9H10O2	2'-Hydroxy-5'-methylacetophenone	Benzene and substituted derivatives	Benzene and substituted derivatives	1	0.6737	1450-72-2	29410	24412.2	2128.63	707.899	2640.78	16332.4	30848.2	35837.7	23434.1	46224.1	42608	38258.9	1.81484	0.00419808	2.87195	1.52203	up
MW0153776	C11H18N4O3S	Met-His	Amino acid and Its metabolites	Small Peptide	2	0.8393	14486-12-5	186109	40606	355763	12401.4	65502.9	71627.6	675599	257828	420059	555059	589174	588605	2.07037	0.000721215	4.21623	2.07595	up
MW0154047	C15H14N4O	N-(1-Methyl-5-indolyl)-N'-(3-pyridyl)urea	Heterocyclic compounds	Heterocyclic compounds	2	0.848	143797-63-1	20132.8	19715.5	31230.6	7084.52	9425.55	11334.4	86996.5	29730.8	26053.3	17708.2	60256.7	46820.4	1.87837	0.0442392	2.70478	1.43551	up
MW0063513	C27H42O3	9,19-Cyclocholesta-7,20-diene-3,14,26-triol	Alcohol and amines	Alcohols	3	0.8175	142942-85-6	121874	159055	129258	206581	245965	184143	104005	121111	158815	111499	39429.3	73979.5	1.74558	0.0175711	0.581578	-0.781956	down
MW0103556	C12H15N5O3	Entecavir	Nucleotide and Its metabolites	Nucleotide and Its metabolites	1	0.7292	142217-69-4 | 209216-23-9 | 188399-46-4	10541.5	18327	27526.8	41854	25795.8	18944.6	83596.5	19151.7	50654	51124.7	45586.1	50320.7	1.79816	0.0253899	2.10109	1.07113	up
MW0062128	C28H46O6	Polyporusterone A	Terpenoids	Terpenoids	2	0.8655	141360-88-5	10174.9	26800.4	17795.1	18169	16255.5	8234.96	13221.3	8122.37	6645.58	6877.97	6068.9	5913.53	1.94891	0.0247683	0.480855	-1.05633	down
MW0010168	H2O3S2	Thiosulfuric acid	Others	Metal, Non-metal and related compounds	3	0.6822	13686-28-7	129271	128084	127651	140926	132584	125574	114081	111632	112395	120809	123329	119512	2.2579	0.00108661	0.894995	-0.160049	down
MW0105437	C19H35N3O5	Actinonin	Amino acid and Its metabolites	Amino acid derivatives	2	0.8083	13434-13-4	10494.5	39112.8	9893.1	47633.2	32172.8	26271.5	108154	66393.4	109023	78095.7	83941.3	74331.3	2.26832	0.000120825	3.14014	1.65083	up
MW0111276	C12H21N	Rimantadine	Alcohol and amines	Amines	2	0.5061	13392-28-4	15052.1	22995.1	14447.2	4295.11	28460.1	15792.8	33579.8	32554.5	38214.4	22453	26694.3	18797.6	1.53946	0.0253225	1.70516	0.76991	up
MW0130919	C16H12N2O3	Tyrphostin B48	Alcohol and amines	Amines	2	0.8222	133550-35-3 | 139087-53-9	23136.2	23695.6	18495.2	23320	34180.3	11730.5	3705.81	575.465	5632.97	4600.46	3955.56	661.086	2.36211	0.000951931	0.142179	-2.81422	down
MW0108101	C12H26N4O3	Lys-Lys	Amino acid and Its metabolites	Small Peptide	1	0.7285	13184-13-9	13120.5	19363.4	9225.71	28918.4	27931.6	16729.3	64943.9	38777.1	56268.3	40681.2	49219.4	38295.7	2.30818	0.000499626	2.49968	1.32175	up
MW0001051	C22H27ClN2O3	1-(2-(3-(4-Methoxyphenyl)propoxy)-4-methoxyphenylethyl)-1H-imidazole hydrochloride	Benzene and substituted derivatives	Benzene and substituted derivatives	2	0.7867	130495-35-1	41398.2	26661.8	34275	3943.59	22901.9	16125.6	16910.4	4313.93	3548.72	19474.1	12365.2	2209.7	1.48963	0.0494496	0.404815	-1.30467	down
MW0148183	C11H18O2	Decahydro-2-naphthoic acid	Organic acid and Its derivatives	Organic acid and Its derivatives	2	0.6493	13032-41-2	19083.3	5273.18	10755.1	497.238	3982.74	1069.97	26951.2	38223.2	4339.35	19754.2	16120.6	23301.5	1.68952	0.0261176	3.16491	1.66216	up
ZINC3800039	C21H34O2	Pregnanolone	Hormones and hormone related compounds	Hormones and hormone related compounds	1	0.6676	128-20-1	14700.2	21120.4	15922.5	28811.2	46558.6	72050.7	7955.46	1061.79	3602.81	8179.37	21801.9	313.921	1.9449	0.0346117	0.215478	-2.21439	down
MW0014524	C27H40O3	4-Methoxy-5-(3,7,11,15-tetramethyl-2,6,10,14-hexadecatetraenyl)-1,3-benzenediol	Benzene and substituted derivatives	Benzene and substituted derivatives	3	0.5945	126398-85-4	7323.78	24700.2	6831.21	31628.5	20942.4	17915.9	70958.9	44390.7	68887.7	54647.4	56492.3	51021.6	2.30613	4.78077e-05	3.16803	1.66359	up
MW0063446	C27H44O3	Sarsasapogenin	Steroids	Steroidal saponins	2	0.7974	126-19-2	65400.2	42558.4	32089.3	149735	137289	109991	39275.9	4791.21	36860.1	9041.89	11649.5	27425.7	2.03786	0.0190167	0.240278	-2.05723	down
MW0143934	C27H44O3	7alpha,12alpha-Dihydroxycholest-4-en-3-one	Aldehyde,Ketones,Esters	Ketones	2	0.7773	1254-03-1	100965	109053	14486.2	179312	99171.6	201682	47159.3	3422.09	17480.2	64315.5	13736.4	46888.5	1.62651	0.0243129	0.27389	-1.86833	down
MW0126011	C20H28N2O3	Oxyphencyclimine	Heterocyclic compounds	Heterocyclic compounds	2	0.6979	125-53-1	3184.83	5983.85	6377.76	544.983	4129.56	622.47	8598.22	8318.99	5113.76	7100.64	5303.7	7060.08	1.58464	0.0202762	1.99081	0.993357	up
MW0016023	C9H16O4	Azelaic acid	Organic acid and Its derivatives	Organic acid and Its derivatives	1	0.8044	123-99-9	39107.4	55256.5	26318.9	24141	18933	19656.4	67526.8	40602.6	70555.2	53520.1	46880.2	40620.1	1.91076	0.016323	1.74309	0.801644	up
MEDP0689	C8H15NO2	Tranexamic Acid	Organic acid and Its derivatives	Organic acid and Its derivatives	1	0.6281	1197-18-8	484.748	14090.9	1484.15	4203.89	2505.18	2256.13	18316	10793.8	9109.48	11673.3	11777.3	12691.8	2.04717	0.00864819	2.97149	1.57119	up
MW0110487	C5H10N2O7P2	Zoledronic acid	Organic acid and Its derivatives	Organic acid and Its derivatives	2	0.6824	118072-93-8	27608.1	104573	56235.9	45127.4	64575.2	126343	90456	113475	99720.1	120817	131600	152098	1.75607	0.0283247	1.66838	0.73845	up
MW0009286	C8H8O2	2-Methylbenzoic acid	Benzene and substituted derivatives	Phenolic acids	1	0.6368	118-90-1	10951.5	11545.8	9777.67	5180.29	4830.43	4813.94	26714.1	13531.1	17269.6	9909.47	18195.8	15616.8	2.061	0.00956097	2.14942	1.10395	up
MW0114417	C19H28N4O3	1-[5-Ethyl-2-hydroxy-4-[[6-methyl-6-(1H-tetrazol-5-YL)heptyl]oxy]phenyl]ethanone	Aldehyde,Ketones,Esters	Ketones	2	0.7991	117690-79-6	13750.7	13242.7	2628.56	17281.9	5510.83	9344.69	37652.7	18635.3	20140.9	27242.1	22803.2	28821.6	2.07234	0.00178689	2.51453	1.33029	up
MW0127108	C2H8NO2PS	Methamidophos	Alcohol and amines	Amines	2	0.7505	115182-35-9	14475.6	14542.5	15833.7	13101.8	15566.2	19397.2	20001.9	21753.8	16814.3	20035.3	24322.1	27907.3	2.1161	0.00841074	1.40808	0.493728	up
MW0165273	C20H32O2	oryzalexin D	Alcohol and amines	Alcohols	3	0.5918	110268-98-9	10768.7	3053.34	29989.1	1752.86	511.623	540.333	17476.9	49249.1	20727.6	23201.8	36313.3	14340	1.91642	0.024399	3.46037	1.79093	up
MW0007578	C3H6N6	Melamine	Heterocyclic compounds	Heterocyclic compounds	3	0.6365	108-78-1	26867.4	24876.1	62920.6	48039.8	44859.1	26782.3	20347.6	37698.6	22560	14765.6	22539.1	4044.93	1.60713	0.0382007	0.520411	-0.942276	down
MW0112870	C5H8O	3-Methyl-2-butenal	Aldehyde,Ketones,Esters	Aldehydes	3	0.5554	107-86-8	13754.7	9535.33	3452.69	3128.7	1816.56	5451.67	10765.1	8219.39	11819.3	17463.5	13614.3	9388.11	1.7445	0.03566	1.91897	0.94033	up
MW0009739	C17H26ClN	Sibutramine	Benzene and substituted derivatives	Benzene and substituted derivatives	2	0.6293	106650-56-0	8692.72	17121	7391.74	16347.4	18552.7	8704.26	31549.8	18404.2	31225.6	22065.2	22977.6	20566.8	2.07617	0.00356643	1.91108	0.934384	up
MW0108041	C9H19N3O3S	Lysylcysteine	Amino acid and Its metabolites	Small Peptide	3	0.7356	106325-92-2	37898.9	49010.9	55929.6	58829.2	37414.4	19808.2	17628	20031.6	20216.2	14962.4	26431.8	17799.8	2.18408	0.0091675	0.452197	-1.14498	down
MW0006091	C14H16N2	Atipamezole	Benzene and substituted derivatives	Benzene and substituted derivatives	1	0.5571	104054-27-5 | 308081-08-5	27366.8	111179	106002	129960	115572	116424	144623	148958	119369	132230	137728	157426	1.36202	0.0495172	1.38554	0.470444	up
MW0168934	C9H8O	Cinnamaldehyde	Benzene and substituted derivatives	Benzene and substituted derivatives	1	0.648	104-55-2	91196.4	82964.2	11622.8	880.432	5147.53	51574.4	92175.1	111369	79032	135563	117511	101179	1.66701	0.0085104	2.61654	1.38766	up
MW0126855	C12H19N6OP	Triamiphos	Heterocyclic compounds	Heterocyclic compounds	2	0.7813	1031-47-6	22902.2	46264.8	9621.17	39693.4	53379.9	9788.43	8819.55	8584.25	23589	9544.78	2626.43	2992.1	1.78072	0.0419221	0.309145	-1.69365	down
MW0007550	C20H23N	Maprotiline	Benzene and substituted derivatives	Benzene and substituted derivatives	2	0.6998	10262-69-8	2537.96	2150.38	6617.48	1253.78	1950.19	805.201	15561.9	7428.02	539.458	14220	15926.9	11164.5	1.5434	0.0176689	4.23381	2.08196	up
MW0127292	C4H8S	Allyl methyl sulfide	Others	Others	3	0.6076	10152-76-8	116613	146171	156472	21740.5	62290.1	109592	154434	181854	125091	160468	191940	142141	1.41694	0.042848	1.55973	0.641301	up
MW0139753	C18H12O6	Sterigmatocystine	Heterocyclic compounds	Heterocyclic compounds	2	0.7763	10048-13-2	7962.13	4086.78	1130.82	325.177	1059.8	6132.11	17864.7	23437.2	3369.88	20559.4	50209.8	39540.9	2.05598	0.0208422	7.4882	2.90462	up
MEDP2185	C6H7NO	N-Phenylhydroxylamine	Benzene and substituted derivatives	Benzene and substituted derivatives	1	0.5301	100-65-2	4626.56	8120.77	782.224	3553.74	14859.1	5178.92	35572.4	5863.9	19685.9	15989.2	22829.2	9361.82	1.72311	0.0392142	2.94446	1.558	up
MW0009770	C8H8	Styrene	Benzene and substituted derivatives	Benzene and substituted derivatives	1	0.8707	100-42-5	32649.5	29477.1	2545.87	1890.48	1608.22	19792.4	33544.9	39435.4	30581.4	50952.6	41920.2	37430.5	1.8325	0.00723749	2.65866	1.4107	up
MW0129156	C42H30O13S	{2-hydroxy-5-[7,15,23-trihydroxy-11,19-bis(4-hydroxyphenyl)-4,12,20-trioxaheptacyclo[16.6.1.1(2),.1(1),(1)(3).0(2)(1),(2).0,(2).0(1),(2)]heptacosa-1(25),5,7,9(27),13,15,17(26),21,23-nonaen-3-yl]phenyl}oxidanesulfonic acid	Others	Others	3	0.5841	-	5374.02	134.669	6369.47	184.224	2243.82	306.913	10226.2	23962.7	3554.36	24744.6	18729.3	4623.26	1.89957	0.0264148	5.87421	2.55439	up
MW0063483	C45H75NO11	scytophycin C	Heterocyclic compounds	Heterocyclic compounds	2	0.7903	-	1055.32	630.011	1605	1765.46	4375.01	2066.28	7489.78	6206.13	6927.71	5659.31	4817.47	5154.75	2.27112	0.000152344	3.15342	1.65692	up
MEDP1358	C13H21NO7	mycosporine-glutaminol	Amino acid and Its metabolites	Amino acid derivatives	1	0.5192	-	49223.2	94951.7	19228	106242	118531	48117.6	27324.4	23525	73910.3	18572.6	13236.4	7743.22	1.731	0.0413933	0.376609	-1.40886	down
MW0015704	C13H20O	alpha-Ionone	Aldehyde,Ketones,Esters	Ketones	2	0.6211	-	28033.6	110307	23160	99443.4	78078.1	60931.5	212983	170123	267774	196107	189372	165981	2.26229	8.80693e-05	3.0062	1.58794	up
MW0110379	C16H32N6O4	Val-Val-Arg	Amino acid and Its metabolites	Small Peptide	2	0.7017	-	20764.3	55507.4	15358.8	2710.71	39975.8	27201.3	211316	65323	67863.3	98182.2	45446.1	122093	1.92934	0.0272295	3.77804	1.91764	up
MW0159212	C30H44N8O8	Val-Tyr-Gln-His-Val	Amino acid and Its metabolites	Small Peptide	2	0.6869	-	49410.4	58370.3	71566.3	66250.7	48937.8	76233.6	69750.8	68697.9	67426	86939.6	77551.4	83112.7	1.67435	0.0398442	1.22307	0.290513	up
MW0159142	C16H25N5O4	Val-Pro-His	Amino acid and Its metabolites	Small Peptide	2	0.5283	-	824.966	134.852	2436.59	1614.02	968.101	1588.76	13411.4	8407.6	1280.74	10670.6	3926.16	10469.9	2.04371	0.0144741	6.36508	2.67018	up
MW0159066	C17H33N3O4	Val-Leu-Leu	Amino acid and Its metabolites	Small Peptide	2	0.6133	-	97.977	1013.88	128.04	1412.37	583.454	894.205	2425.35	732.828	2992.41	2190.27	2570.32	1569.4	1.83807	0.00685308	3.02198	1.5955	up
MW0158708	C29H26N2O7	TyrMe-Nap-OH	Amino acid and Its metabolites	Small Peptide	2	0.6126	-	3569.97	4173.61	5587.03	1864.86	2513.37	600.89	7145.17	6110.87	5258.93	6763.14	5592.44	6806.03	1.81219	0.00488053	2.05773	1.04106	up
MW0158635	C23H26N4O5S1	Tyr-Trp-Cys	Amino acid and Its metabolites	Small Peptide	2	0.6853	-	589.624	41300.1	28146.7	28829.2	32822.2	56329.5	42849.9	51238.6	40182	49855.6	57961.8	66737.2	1.17724	0.0468125	1.64253	0.715923	up
MW0110211	C21H35N5O5	Tyr-Lys-Lys	Amino acid and Its metabolites	Small Peptide	2	0.7042	-	4985.26	45413.3	26505.6	32587.7	9905.59	51781.8	64370.3	34262.2	76004.4	71740.6	27514.1	60658.8	1.56321	0.0356525	1.95439	0.966716	up
MW0158503	C27H46N6O6	Tyr-Ile-Lys-Lys	Amino acid and Its metabolites	Small Peptide	2	0.847	-	2311.38	7749.78	716.379	9765.27	14112.2	13094.9	2184.56	1250.86	1048.11	2138.54	1960.22	552.953	1.71113	0.0351018	0.191314	-2.38598	down
MW0110177	C21H37NO5	Tumonoic acid F	Organic acid and Its derivatives	Organic acid and Its derivatives	2	0.6655	-	62117.5	64571.2	18713.4	86302.9	106976	72372.3	26662.2	35415.4	28855.7	27661.9	21931.9	3540.21	1.76452	0.0122146	0.350483	-1.51258	down
MW0110063	C17H19N5O3	Trp-His	Amino acid and Its metabolites	Small Peptide	2	0.7127	-	22555.7	19573.8	19497	20115.3	19692.9	21808.7	16499.5	19085.3	13881.3	15216.7	20539.4	20195.7	1.59703	0.0484806	0.855365	-0.225389	down
MW0157854	C18H35N5O6	Thr-Val-Ala-Lys	Amino acid and Its metabolites	Small Peptide	2	0.8328	-	1031.18	852.084	2510.93	3159.04	4690.52	4621.41	34260.7	17892.4	27578.7	29948.1	32782.1	27955.8	2.53907	5.5093e-05	10.1047	3.33696	up
MW0157783	C15H27N3O5	Thr-Pro-Leu	Amino acid and Its metabolites	Small Peptide	2	0.8737	-	940.646	14529.8	151.648	5303.9	1478.45	2373.79	6123.53	10147.9	13607.3	12282.2	15810.3	10080.6	1.82767	0.0229264	2.74643	1.45756	up
MW0009817	C20H17FO2S	Sulindac sulfide	Benzene and substituted derivatives	Benzene and substituted derivatives	2	0.7265	-	33983.1	29925.9	13743.2	6936.23	13367.1	9310.01	42172.7	34093.3	15346.2	30088.7	71574.6	67581.4	1.78617	0.0371936	2.43188	1.28207	up
MW0063683	C29H48O2	Stigmastane-3,6-dione	Others	Others	3	0.8394	-	6001.57	870.44	6531.31	1963.49	5755.56	2906.17	20045.3	9007.23	21178.5	13521.7	32755.3	24692.4	2.23166	0.00413604	5.04402	2.33457	up
MW0157165	C45H64N8O10	Spinorphin	Amino acid and Its metabolites	polypeptide	2	0.6889	-	706.681	1017.05	706.08	1523.22	1044.33	827.317	2815.08	852.052	2668.54	3066.24	1321.48	1445.26	1.80295	0.0379272	2.08915	1.06292	up
MW0009689	C17H14Cl2F2N2O3	Roflumilast	Benzene and substituted derivatives	Benzene and substituted derivatives	2	0.6916	-	8311.73	3151.11	3657.45	6562.11	7699.03	6378.21	1966.08	538.841	744.529	2609.08	4724.52	966.28	2.08008	0.00435223	0.322971	-1.63052	down
MW0155910	C24H42N6O8	Pro-Leu-Glu-Gly-Lys	Amino acid and Its metabolites	Small Peptide	2	0.7074	-	12724.7	20892.7	18219.6	62992.4	32769.5	44356.4	1487.18	1247.88	10976.8	7387.59	2851.66	2204.04	2.34385	0.0151927	0.136257	-2.8756	down
MW0169639	C8H10O4	Penicillic acid	GP	PE	2	0.7002	-	3209.56	5121.23	6438.26	3908.11	2916.29	9081.26	9696.61	10744.3	7168.7	9364.16	17274.9	16734.9	2.13461	0.00911125	2.31407	1.21043	up
MW0058295	C43H78NO8P	PE(18:2(9Z,12Z)/20:2(11Z,14Z))	GP	PE	3	0.9491	-	18303.6	24915.6	12328.1	17682.9	18816.2	21353.7	2936.42	1782.03	24426.8	2288.24	7907.23	3490.78	2.06976	0.0201955	0.377703	-1.40468	down
MW0154798	C3H4N2O4	Oxaluric acid	Organic acid and Its derivatives	Organic acid and Its derivatives	3	0.9666	-	125850	152495	205949	88379.2	108373	64113.3	122802	250686	223288	167649	180017	221563	1.66822	0.0310229	1.56477	0.645954	up
MW0125871	C14H11N3O3S	Nocodazole	Heterocyclic compounds	Heterocyclic compounds	2	0.6959	-	2564.39	4488.94	2353.88	2055.67	2734.98	1882.29	4286.33	7378.07	3210.42	7638.58	7372.53	5793.97	2.19376	0.00566792	2.21888	1.14983	up
MW0008836	C10H8O2	Naphthalene-1,2-diol	Benzene and substituted derivatives	Benzene and substituted derivatives	3	0.5388	-	42367.9	43194.9	47841.6	37144.8	40088.6	51445.6	48913.7	49586.3	46013.5	51927.2	61123.2	63865.3	1.82497	0.023256	1.22644	0.294476	up
MEDP1662	C9H20N2O2	NE,NE,NE-TRIMETHYLLYSINE	Amino acid and Its metabolites	Amino acid derivatives	1	0.7292	-	4509.26	13274.5	58111.1	18535.8	3317.15	8018.93	38365.2	99987.5	36740.5	41921	16996.8	81867.7	1.86685	0.0496025	2.98656	1.57848	up
MW0111223	C8H18N2O	N-Nitrosodibutylamine	Alcohol and amines	Amines	2	0.6816	-	6133.18	4766.71	3398.97	9648.86	12122.9	4531.81	25.9454	489.257	1700.04	853.416	1053.47	190.162	2.23038	0.00674592	0.106208	-3.23504	down
MW0153581	C17H29N5O4S1	Met-Ile-His	Amino acid and Its metabolites	Small Peptide	2	0.8782	-	64699.9	45907.6	27026.4	55695.6	17468.9	27440	119869	43541.7	57564.2	74004.9	105603	101189	1.92138	0.0149653	2.10618	1.07463	up
MEDP1316	C19H38O4	MG(0:0/16:0/0:0)	GL	MG	3	0.9238	-	5363.1	1243.35	1955	3285.37	667.432	1576.04	7379.42	3227.95	3700.25	3551.13	4971.44	8472.75	1.8364	0.0321093	2.22159	1.1516	up
MW0054520	C27H55O7P	LysoPA(i-24:0/0:0)	GP	LPA	3	0.8661	-	7762.29	17875.8	1087.22	5934.91	24309.3	10540.3	25633.8	7873.81	34735.4	30750.2	26905.8	17383	1.46859	0.0381113	2.12239	1.08569	up
MW0153187	C24H32N4O6	Lys-Tyr-Tyr	Amino acid and Its metabolites	Small Peptide	2	0.8972	-	8948.87	61355.6	1251.58	100566	20916.7	36901.4	143321	64487.1	146507	122872	36053.7	76845.5	1.6164	0.0326533	2.56626	1.35967	up
MW0108077	C10H21N3O4	Lys-Thr	Amino acid and Its metabolites	Small Peptide	2	0.6849	-	1641.56	1450.07	1373.77	451.916	811.58	506.371	4410.61	1355.03	1436.47	4416.99	8356.9	3311.65	1.98188	0.0423272	3.73483	1.90104	up
MW0153135	C23H35N5O8	Lys-Ser-Phe-Glu	Amino acid and Its metabolites	Small Peptide	2	0.657	-	41055.1	45731.9	83911.7	14017.1	27592.7	16339.1	78543.7	75130.7	49598.4	64173.9	57248.4	68557.2	1.69571	0.0489496	1.71991	0.78233	up
MW0152995	C27H42N10O5	Lys-His-Phe-Arg	Amino acid and Its metabolites	Small Peptide	2	0.7376	-	1874.78	3071.44	1866.19	4304.67	737.128	1975.89	12038.1	3308.77	2792.85	7908.61	9478.8	12495.2	2.05616	0.0193467	3.47231	1.7959	up
MW0152962	C26H42N6O7	Lys-Glu-Phe-Lys	Amino acid and Its metabolites	Small Peptide	2	0.8754	-	12698.7	13595.8	12363.7	587.355	15562.3	4968.15	1554.04	1546.71	1504.98	1328.04	991.599	771.396	1.99369	0.0148395	0.12876	-2.95724	down
MW0152866	C18H33N9O4	Lys-Arg-His	Amino acid and Its metabolites	Small Peptide	2	0.6524	-	3481.47	10367.2	720.48	8551.97	20407	7553.52	969.472	939.985	913.18	777.79	1752.66	750.847	2.05108	0.0429121	0.119494	-3.06499	down
MW0152859	C15H31N7O4	Lys-Arg-Ala	Amino acid and Its metabolites	Small Peptide	2	0.7334	-	7969.67	6761.17	8234	7136.87	13183.3	4791.02	20742.2	13077	10858	13053.4	11018.5	13427	2.00371	0.0134473	1.70929	0.773401	up
MW0107986	C27H39N3O2	Lyngbyatoxin	Heterocyclic compounds	Heterocyclic compounds	3	0.5813	-	59176.3	37384	38424.7	21337.5	43187.3	18294.3	123491	81716.9	103630	140940	117714	91931.8	2.38845	8.22017e-05	3.0276	1.59817	up
MW0152398	C24H45N5O6	Leu-Leu-Leu-Ala-Ala	Amino acid and Its metabolites	Small Peptide	2	0.8039	-	1795.47	6553.74	793.255	8640.62	5628.12	3282.05	20705.7	12952.1	17405.5	14781.3	17177.4	13950.2	2.20771	4.06513e-05	3.63283	1.8611	up
MEDP1668	C14H27N3O4	Leu-Ala-Val	Amino acid and Its metabolites	Small Peptide	1	0.6901	-	8486.78	9392.76	4315.76	19149.7	12210.6	8816.3	7847.28	1563.35	3293.82	5048.66	2578.38	6634.87	1.77107	0.0339849	0.432348	-1.20973	down
MEDP1321	C30H53NO7P	LPC(0:0/22:5)	GP	LPC	1	0.6433	-	1593.73	26182.7	35696.4	4122.12	1899.94	3132.3	51054.7	60092.3	68176.2	48433	37334.7	62844.4	2.16417	0.000306035	4.51533	2.17483	up
MEDP1331	C28H53NO7P	LPC(0:0/20:3)	GP	LPC	1	0.644	-	467.662	1514.52	65.4449	288.211	444.063	415.017	3108.72	439.821	3458.08	4358.72	1948.65	568.491	1.74652	0.040794	4.34518	2.11942	up
MW0109443	C14H18N2O4	L-prolyl-L-tyrosine	Amino acid and Its metabolites	Small Peptide	1	0.6729	-	471.142	394.785	1317.28	4520.26	1827.35	2339.97	6541.49	5648.1	8046.14	2266.02	8245.61	2652.26	1.88027	0.0154996	3.07242	1.61938	up
MW0151806	C10H10O6	Isochorismic acid	Organic acid and Its derivatives	Organic acid and Its derivatives	3	0.7497	-	18009.4	21245	13757.2	28288.2	35949.5	14287.9	22105	29144.4	59447.5	44897.5	38575.1	35853.3	1.76485	0.0307483	1.74873	0.806306	up
MW0151652	C29H58N10O6	Ile-Val-Lys-Arg-Lys	Amino acid and Its metabolites	Small Peptide	2	0.7375	-	4432.44	1276.43	3145.44	2976.67	5375.4	849.106	13688.1	13225.8	7518.33	11342	1498.91	5380.47	1.61552	0.0317133	2.91621	1.5441	up
MW0151493	C23H43N5O6	Ile-Leu-Leu-Gly-Ala	Amino acid and Its metabolites	Small Peptide	2	0.697	-	41965.5	47212.4	50682.1	71281.2	57734.4	48464	35537.1	544.186	35110.9	45941.1	42122.7	38366.4	1.134	0.0343723	0.622747	-0.683281	down
MW0151004	C29H52N10O6	His-Leu-Val-Leu-Arg	Amino acid and Its metabolites	Small Peptide	2	0.671	-	5497.82	5227.34	7494.69	745.238	1102.34	891.089	10370.7	9181.34	8530.69	8869.72	6454.79	8076.59	1.86695	0.00622974	2.45646	1.29658	up
MW0053723	C39H74O6	Glycerol trilaurate	GL	TG	2	0.5448	-	193.858	298.736	542.597	251.737	2246.25	88.7944	7551.28	3892.72	3923.24	6710	406.623	3732.59	2.06298	0.0133177	7.23816	2.85562	up
MW0150398	C28H46N8O6	Gly-Leu-Arg-Val-Phe	Amino acid and Its metabolites	Small Peptide	2	0.8341	-	1973.84	5985.93	295.51	1119.75	2082.99	373.38	9284.28	1842.32	4655.53	8614.28	8268.09	3161.8	1.78176	0.0304928	3.02807	1.5984	up
MW0150281	C19H34N8O8	Gly-Ala-Arg-Ala-Glu	Amino acid and Its metabolites	Small Peptide	2	0.707	-	49621.4	49016.8	85457.5	47024.3	96376.5	21467.9	1612.46	20774.9	19430.1	2566.03	8108.96	7738.32	2.22543	0.00678343	0.172599	-2.53451	down
MW0149921	C24H35N7O9	Glu-Arg-Phe-Asp	Amino acid and Its metabolites	Small Peptide	2	0.6985	-	8069.12	93814.4	12025.7	40096.9	80573.7	36661.5	91660.3	84222.3	125727	98046	81399.4	62438.3	1.68974	0.026112	2.00373	1.00269	up
MW0006787	C9H8Cl2O3	Dichlorprop	Benzene and substituted derivatives	Benzene and substituted derivatives	2	0.6269	-	694589	243923	273321	104157	76909.2	373902	387196	610979	882307	1.11301e+06	640375	575080	1.84297	0.0154801	2.38224	1.25232	up
MW0106505	C5H9NO4	DL-Glutamate	Amino acid and Its metabolites	Amino acids	3	0.6765	-	1759.73	4739.79	805.953	2104.49	4898.68	5341.89	766.547	197.387	683.672	571.987	236.857	358.069	2.29534	0.0161643	0.143229	-2.80361	down
MW0050178	C41H72O5	DG(18:2(9Z,12Z)/20:2(11Z,14Z)/0:0)	GL	DG	3	0.5672	-	640.026	906.314	4120.19	22.0317	10268.8	108.738	10670.9	7055.96	17015.5	13029.8	2625.21	7194.04	1.72417	0.0266778	3.58465	1.84183	up
MW0147041	C28H48O	Campest-4-en-3beta-ol	Alcohol and amines	Alcohols	3	0.9229	-	7526.82	2790.34	6429.34	2597.51	1302.17	3112.62	10350.3	14431	3308.84	6619.65	19144.8	16087	1.87835	0.0241788	2.94382	1.55769	up
MW0147026	C23H28CaN3Na3O11	Calcium;trisodium;2-[[2-[bis(carboxylatomethyl)amino]-3-(4-ethoxyphenyl)propyl]-[2-[bis(carboxylatomethyl)amino]ethyl]amino]acetate	Organic acid and Its derivatives	Organic acid and Its derivatives	3	0.7376	-	8776.16	4405.76	10893.6	2353.85	222.273	3763.04	17116.1	30440.8	614.797	29331.4	25764.1	8836.93	1.25156	0.0388576	3.68586	1.882	up
MW0147819	C21H34O3	CP47497 C7-Hydroxy metabolite	Heterocyclic compounds	Heterocyclic compounds	2	0.6499	-	33392	39057.3	10685.8	24239.6	84086	95076.5	4532.28	7170.46	14465.1	11044.4	19003	6071.33	2.06774	0.0426101	0.217377	-2.20173	down
MW0146229	C24H26N4O6	Asp-Phe-Trp	Amino acid and Its metabolites	Small Peptide	2	0.6961	-	4547.72	3945.28	2365.02	1302.06	764.768	1485.29	10579.7	7582.83	557.31	3788.65	13542.5	11243.1	1.39288	0.040669	3.282	1.71457	up
MW0145814	C24H43N7O7	Asn-Leu-Pro-Ala-Lys	Amino acid and Its metabolites	Small Peptide	2	0.6127	-	4846.46	24639.6	8526.98	34738.1	33425.5	45053.1	34561.4	76309.9	76122.5	62507.4	21105	86944.3	1.67073	0.0241214	2.36429	1.2414	up
MW0105696	C9H19N5O3S	Arginyl-Cysteine	Amino acid and Its metabolites	Small Peptide	3	0.8504	-	789.289	802.53	5150.28	735.978	402.984	1120.13	4405.43	6480.57	8856.13	3875.88	1955.2	7618.17	2.10265	0.011938	3.68745	1.88262	up
MW0105682	C17H35N9O4	Arg-Val-Arg	Amino acid and Its metabolites	Small Peptide	2	0.6605	-	10591.5	69979.6	57174.4	110369	200457	61381.8	178947	165718	263964	204374	122554	162702	1.71808	0.0150952	2.15365	1.10678	up
MW0145429	C22H41N7O7	Arg-Leu-Val-Glu	Amino acid and Its metabolites	Small Peptide	2	0.7217	-	19146	4959.55	18973.9	14330.5	39170.8	3276.23	53097.7	59005.9	88650.7	65771.8	28660.9	47274.4	2.03776	0.0027231	3.42951	1.778	up
MW0145339	C29H47N11O8	Arg-Glu-Ala-Phe-Arg	Amino acid and Its metabolites	Small Peptide	2	0.6945	-	1148.83	3042.92	8261.5	933.642	3062.89	1744.97	25398.4	4034.38	30390.8	28570	20418.3	21643.1	2.23413	0.00382366	7.16993	2.84196	up
MW0145280	C27H43N9O7	Arg-Asn-Leu-Phe-Gly	Amino acid and Its metabolites	Small Peptide	2	0.8302	-	7515.52	15315.7	8078.31	32192.3	50834	33862.1	5673.83	2879.97	6965.02	8084.34	4915.6	7407.93	1.99922	0.0451069	0.24308	-2.0405	down
MW0145246	C20H39N9O6	Arg-Ala-Gln-Lys	Amino acid and Its metabolites	Small Peptide	2	0.7236	-	1694.02	577.562	676.968	1280.6	676.219	1825.01	1969.56	5494.94	10683.8	5942.38	3453.4	2852.99	2.22927	0.0272196	4.5164	2.17517	up
MW0143823	C25H24O10	6-Desmethoxy hormothamnione diacetate	Aldehyde,Ketones,Esters	Esters	2	0.6269	-	5202.77	7263.99	10014.6	286.417	4098.25	849.02	9973.2	10193.2	6865.76	8687.02	7552.54	9700.54	1.46503	0.0391774	1.91132	0.93457	up
MW0142592	C28H38O6	3-HYDROXYDEOXODIHYDRODEOXYGEDUNIN	Others	Others	2	0.8045	-	391.775	34769.7	10443.9	8087.25	22324.9	41315	27663.9	52270.6	38316.5	42557.8	52083.7	60695.1	1.52259	0.0106451	2.33173	1.2214	up
MW0143834	C27H40O2	2-Methyl-6-geranylgeranyl-1,4-benzoquinol	Benzene and substituted derivatives	Benzene and substituted derivatives	3	0.7792	-	1782.23	2792.08	1633.18	240.173	1722.27	1853.47	752.592	419.91	377.696	363.707	144.42	209.144	1.99904	0.0106468	0.226217	-2.14422	down
MW0104379	C16H30O4	2,2,4-Trimethyl-1,3-pentanediol diisobutyrate	Organic acid and Its derivatives	Organic acid and Its derivatives	2	0.7207	-	21008.7	37506.8	5575.11	31813.9	22771.5	20425.6	76684.5	62872.3	101989	72769.6	53036	45839.7	2.17522	0.00127537	2.97042	1.57067	up
MW0012305	C29H42O4	13'-Carboxy-alpha-tocotrienol	Alcohol and amines	Alcohols	3	0.8153	-	173307	89580.7	41164.2	125094	17520.4	97640.1	129286	264086	206283	116961	199223	148529	1.6725	0.0232821	1.95546	0.967508	up
MW0001486	C15H16O2	12-Hydroxy-4,4-bisnor-4,8,11,13-podocarpatetraen-3-one	Benzene and substituted derivatives	Benzene and substituted derivatives	2	0.7213	-	10555.2	24225	6308.39	9103.62	5864.23	10927.6	31360.2	44660.5	35535.3	27398.7	28539.5	21343.3	2.32321	0.000824881	2.81914	1.49526	up
MW0164600	C21H32O2	1-[(3R,9S,10R,13S,14S,17S)-3-hydroxy-10,13-dimethyl-2,3,4,7,8,9,11,12,14,15,16,17-dodecahydro-1H-cyclopenta[a]phenanthren-17-yl]ethanone	Aldehyde,Ketones,Esters	Ketones	3	0.9819	-	1697.49	15589.6	30997.5	14461.4	36379.3	34968.9	1750.07	703.204	16770.5	4924.92	6607.16	201.151	1.70976	0.0281499	0.23086	-2.11491	down
MW0116753	C17H22N2O	1-[(1S,5R)-9-methyl-9-azabicyclo[3.3.1]nonan-3-yl]-3H-indol-2-one	Aldehyde,Ketones,Esters	Ketones	2	0.7079	-	16112.8	8939.22	14632.2	1119.92	5281.36	5528.92	36672.2	21231.9	20784.8	21352.3	40205.1	29447.2	2.0021	0.00127558	3.28772	1.71709	up
MW0055661	C37H73O8P	1-Octadecanoyl-2-hexadecanoyl-glycero-3-phosphate	GP	PA	3	0.5808	-	16045	21875.8	23368.3	13938	14689.7	17912.1	11436.5	5924.29	11961	15041.5	5519.92	12494.4	1.92447	0.0067064	0.578486	-0.789645	down
MW0050873	C45H86O5	1-Behenoyl-2-eicosenoyl-sn-glycerol	GL	DG	3	0.7272	-	30071.5	56468.7	13725.7	109751	132992	90835.8	6205.43	11127.6	58807.4	24352.6	10932.1	9600.22	1.81915	0.041167	0.27896	-1.84187	down
MW0056918	C40H76NO8P	1,2-Dipalmitoleoyl-sn-glycero-3-phosphocholine	GP	PC	2	0.7291	-	2855.68	1208.49	361.918	1927.4	678.018	510.017	4878.17	1809.07	9125.92	2519.37	6072.34	5695.61	2.08287	0.0158517	3.9913	1.99686	up
MW0165395	C21H27NO11	(indol-3-yl)acetyl-myo-inositol L-arabinoside	Heterocyclic compounds	Indole and Its derivatives	3	0.6081	-	195.125	3020.34	2810.33	15702.8	13982.5	14250.7	10055.2	16856.6	13760.5	24251.9	16998.5	15717.4	1.42731	0.0473679	1.95429	0.966648	up
MW0140489	C18H30O4	(9R,10E,12Z,15Z)-9-hydroperoxyoctadeca-10,12,15-trienoic acid	FA	Oxidized lipids	3	0.942	-	1407.28	8630.18	5335.3	846.875	4257.57	2224.93	7414.36	5441.59	5524.15	7603.39	13056.3	12296.9	1.76112	0.0251273	2.26132	1.17716	up
MW0140458	C10H16O2	(6E)-8-hydroxygeranial	Aldehyde,Ketones,Esters	Aldehydes	3	0.7718	-	12060.2	12126.8	16656.1	4553.54	3973.81	6958.12	34679.6	14420.4	17478.8	9087.09	28614.7	21449	1.79068	0.0302068	2.23207	1.15838	up
MW0140426	C10H16O3	(4S)-7-Hydroxy-4-isopropenyl-7-methyloxepan-2-one	Aldehyde,Ketones,Esters	Ketones	3	0.8893	-	1641.26	507.369	1198.29	1310.68	804.731	1885.55	75.3642	315.254	573.235	204.903	40.0471	342.372	2.14515	0.00423464	0.211105	-2.24397	down
MW0164426	C30H48O2	(3S,4S,10S,13R)-3-hydroxy-10,13-dimethyl-17-[(Z,2R)-5-propan-2-ylhept-5-en-2-yl]-2,3,4,5,6,9,11,12,14,15,16,17-dodecahydro-1H-cyclopenta[a]phenanthrene-4-carbaldehyde	Others	Others	3	0.9023	-	4285.53	9737.6	8437.53	8590.36	19290.1	4953.73	21582.2	15469.3	28893.1	28521.1	28583.1	9038.7	1.89765	0.0120895	2.38878	1.25628	up
MW0016016	C19H36O4	(2S,4S)-1-Acetoxy-16-heptadecene-2,4-diol	FA	Others	2	0.7379	-	10547	15100.6	3967.57	3166.34	7711.76	1590.19	15330.9	18144.9	10534.3	21250	10530.9	17556.9	1.83714	0.0113099	2.21816	1.14936	up
MW0108917	C9H13NO6	(2S)-2-(3-Carboxypropanoylamino)-5-oxopentanoic acid	Aldehyde,Ketones,Esters	Aldehydes	3	0.5025	-	8842.42	3473.29	6235.97	8262.25	10895.6	8741.97	5370.12	3576.53	2204.36	6628.59	7406.75	2693.42	1.53603	0.0475734	0.600191	-0.736505	down
MW0164491	C28H46O3	(22R,23R)-22,23-Dihydroxy-campest-4-en-3-one	Aldehyde,Ketones,Esters	Ketones	3	0.7886	-	29873.7	2536.66	7423.8	1218.33	14844.9	22297.3	31711.4	39020.3	48858.8	30607.4	27367.1	20934.3	1.71461	0.00868223	2.53853	1.34399	up
MW0164395	C29H46O	(10S,13R)-10,13-dimethyl-17-[(Z,2R)-5-propan-2-ylhept-5-en-2-yl]-1,2,4,5,6,9,11,12,14,15,16,17-dodecahydrocyclopenta[a]phenanthren-3-one	Others	Others	3	0.6937	-	463374	518060	165833	163675	185639	100246	380288	517538	688764	764115	287480	516220	1.7623	0.030402	1.97542	0.982159	up
MW0164227	C28H46O3	(10R,13S)-17-[(2S,3R,4R,5S)-3,4-dihydroxy-5,6-dimethylheptan-2-yl]-10,13-dimethyl-1,2,6,7,8,9,11,12,14,15,16,17-dodecahydrocyclopenta[a]phenanthren-3-one	Others	Others	3	0.9504	-	8002	477.894	2267.71	1425.64	4043.23	4191.15	11162.7	25814.6	27562.7	21340.6	11749.6	18853.8	2.24011	0.00144487	5.70786	2.51295	up
MEDN0124	C7H6O4	Protocatechuic acid	Phenolic acids	Phenolic acids	3	0.6965	99-50-3	3747.17	4561.69	1635.48	1989.26	1408.2	5704.81	5007.93	5053.55	5634.84	6396.71	6817.17	8445.05	1.95848	0.00752227	1.96125	0.971776	up
MW0169323	C15H12O4	Isoliquiritigenin	Flavonoids	Dihydroflavone	3	0.9586	961-29-5	8217.64	8445.03	6365.74	4638.87	8540.06	2209.58	4816.08	2394.76	3470.58	1037.25	3381	2708.8	1.72592	0.020442	0.463558	-1.10918	down
MW0103332	C10H13N5O3	2'-Deoxyadenosine	Nucleotide and Its metabolites	Nucleotide and Its metabolites	2	0.7209	958-09-8	13907.3	37493.5	16323.7	60419.1	16202.4	40507.1	80923	55906.8	57175	57308.5	78587	73349.5	2.10003	0.0032446	2.18146	1.12529	up
MW0161695	C20H28O4	Capsiconiate	Benzene and substituted derivatives	Phenolics	3	0.9155	946572-73-2	24467.7	36835.6	23931.5	4460.31	13900.4	42292.9	8796.92	7038.62	14863.8	588.613	8307.93	2155.7	1.70083	0.0276711	0.286188	-1.80496	down
ZINC77999	C10H10O3	4-Methoxycinnamic acid	Organic acid and Its derivatives	Organic acid and Its derivatives	1	0.6879	943-89-5	41562	41334.1	40041.8	26727.6	37664.6	42885.4	44237.6	43609.8	37176.1	48001.9	55758.2	55299.6	1.56263	0.0418434	1.23399	0.303328	up
MW0006555	C10H13ClN2O3S	Chlorpropamide	Benzene and substituted derivatives	Benzene and substituted derivatives	2	0.7128	94-20-2	10921.4	10572.3	14116.3	936.368	861.509	6066.71	18866.3	19655.4	5815.06	24285.4	25682.4	18291.7	1.64739	0.0109752	2.58993	1.37291	up
MW0126309	C14H18N6O7S	Pyrazosulfuron-ethyl	Heterocyclic compounds	Heterocyclic compounds	2	0.7292	93697-74-6	2185.59	20363.6	5011.82	14199.3	46793.9	47781.3	2213.63	1462.97	3129.64	333.973	307.379	1387.4	2.13701	0.0488475	0.0648033	-3.94779	down
MW0112941	C10H9NO4	4-(2-Aminophenyl)-2,4-dioxobutanoic acid	Organic acid and Its derivatives	Organic acid and Its derivatives	3	0.9866	90924-76-8	12019.2	11393.6	25770.6	156.469	652.775	7316.02	55791.3	59377.9	1077.09	25712.3	21224.1	34838.6	1.29641	0.0489243	3.45535	1.78883	up
MW0140164	C22H32O3	8-Hydroxydocosa-4,6,10,13,16,19-hexaenoic acid	FA	FFA	2	0.5944	90780-54-4	14876.6	6994.42	20022.9	5889.18	2569.07	11590	87602.8	37225.2	7712.22	55572.9	53259.8	25558.5	1.93858	0.0282353	4.30937	2.10748	up
MW0143704	C23H34O5	trans-Latanoprost Acid	FA	Oxidized lipids	2	0.7561	903549-49-5 | 41639-83-2	4404.81	5928.38	767.16	8799.32	6007.44	3382.45	13869.3	6649.15	7438.82	7743.82	9285.69	8960.08	1.60332	0.0230783	1.84185	0.881153	up
MW0112939	C10H9NO5	4-(2-Amino-3-hydroxyphenyl)-2,4-dioxobutanoic acid	Organic acid and Its derivatives	Organic acid and Its derivatives	3	0.9962	857760-67-9	157605	42797.2	150452	15270.1	34142.6	89933.5	196442	270176	28473.2	339525	266802	165714	1.43813	0.0346158	2.58492	1.37012	up
MW0104811	C9H16O3	2-Methylpropyl 3-hydroxy-2-methylidenebutanoate	Aldehyde,Ketones,Esters	Esters	3	0.6572	80758-68-5	191581	567337	251117	311481	481534	306973	499884	404542	565466	596300	713648	543501	1.80999	0.0202829	1.57503	0.655376	up
MW0107551	C4H8O2	Isobutyric acid	Organic acid and Its derivatives	Organic acid and Its derivatives	1	1	79-31-2	79654.5	24752.6	38442.8	21951.8	49875.9	103555	85743.4	81821.8	79911	120937	113739	110689	1.82602	0.0169968	1.86292	0.897565	up
MW0142498	C16H32S	2-N-Dodecyltetrahydrothiophene	Heterocyclic compounds	Heterocyclic compounds	3	0.6366	78313-84-5	6649.61	7783.78	4591.48	459.096	7308.69	899.464	14015.8	6994.02	5901.35	13874.9	16113.4	9829.59	1.60906	0.0137778	2.40968	1.26884	up
MW0108242	C13H15NO5	methyl (2S)-2-[[(E)-3-(3,4-dihydroxyphenyl)prop-2-enoyl]amino]propanoate	Aldehyde,Ketones,Esters	Esters	2	0.7141	778624-05-8	85998.9	38300	36404.3	19336.2	34318.3	26992.9	68322.5	135771	34686.7	110912	94359	71049.4	1.81469	0.0286842	2.13424	1.09372	up
MW0015406	C12H20O3	(-)-9,10-Dihydrojasmonic acid	Organic acid and Its derivatives	Organic acid and Its derivatives	2	0.6517	76968-33-7 | 98674-52-3	2976.68	2719.41	1704.45	976.461	24348.2	3601.84	14536.5	24917.8	20997.3	5497.65	23989.8	16192.4	1.91334	0.0345408	2.92155	1.54674	up
MW0160492	C10H13N5O4S	2-Amino-6-mercaptopurine riboside	Nucleotide and Its metabolites	Nucleotide and Its metabolites	3	0.5617	7602-04-2 | 26017-62-9 | 32865-28-4 | 32976-84-4	10672.6	13282.4	11983.6	19042	25128.4	6719.83	4117.1	3313.1	7250.6	3398.09	4730.3	3608.98	2.35682	0.012362	0.304256	-1.71664	down
MW0119986	C10H15N3O2	4-(Methylnitrosamino)-1-(3-pyridyl)-1-butanol	Heterocyclic compounds	Heterocyclic compounds	3	0.6303	76014-81-8	27128.1	30481.5	39345.5	41070.3	44518.2	23353	25928.8	27392.5	21336.1	23380.7	24652.6	25617.1	1.78624	0.0388352	0.720303	-0.473325	down
MW0109068	C11H18N2O3	Pentobarbital	Heterocyclic compounds	Heterocyclic compounds	2	0.6278	76-74-4 | 57-33-0 | 30849-50-4	80145.8	196891	47917	131157	71109.7	126267	264109	268690	359848	328680	385555	312762	2.39023	3.36717e-05	2.93754	1.55461	up
FDATN00416	C20H32O5	Dinoprostone	Hormones and hormone related compounds	Hormones and hormone related compounds	1	0.7162	7448/3/5	13994.1	4448.35	6585.77	9581.68	8019.94	7472.96	35150.9	15731.8	9396.95	28852.9	21600.1	29797.1	2.1617	0.0107225	2.80483	1.48791	up
MW0014603	C20H32O4	5,12-Dihydroxyicosa-6,8,10,14-tetraenoic acid	Organic acid and Its derivatives	Organic acid and Its derivatives	2	0.6577	73151-67-4 | 83709-73-3	16643.1	30540	13254.1	29145.9	27089.5	49282.5	7913.3	8202.18	24144.8	19857.4	9161.79	4697.47	1.83781	0.0347815	0.445765	-1.16565	down
MW0126362	C14H6N2O8	Pyrroloquinoline quinone	Aldehyde,Ketones,Esters	Ketones	2	0.6087	72909-34-3	7017.19	1950.55	241.034	1577.55	470.4	5773.64	5849.6	3803.09	5440.9	5533.31	5960.47	9654.31	1.66779	0.0497981	2.12806	1.08954	up
MW0009796	C10H11N3O3S	Sulfamethoxazole	Benzene and substituted derivatives	Benzene and substituted derivatives	2	0.6501	723-46-6	3585.84	3234.47	1789.1	99.7243	2836.58	1046.8	4784.89	8145.67	3051.8	9533.18	8293.82	5649.83	1.71107	0.00492937	3.13354	1.6478	up
MW0143462	C6H6O5S	3,4-Dihydroxybenzenesulfonic acid	Benzene and substituted derivatives	Benzene and substituted derivatives	3	0.6419	7134-09-0	4190.44	2546.97	3441.38	4584.33	965.624	2869.78	10367.2	20420.7	16677.9	29395.3	3059.61	4742.19	1.94829	0.043203	4.55213	2.18654	up
MW0005453	C17H19O3P	5-(Diphenylphosphinyl)pentanoic acid	Benzene and substituted derivatives	Benzene and substituted derivatives	2	0.8244	71140-70-0	1545.17	3839.79	8187.97	2933.54	4462.17	4326.34	10870.4	3716.58	10767	9455.59	12443.4	19109.8	1.90866	0.0180255	2.62356	1.39152	up
MW0109288	C12H20O5	Polyethylene, oxidized	Organic acid and Its derivatives	Organic acid and Its derivatives	3	0.8253	68441-17-8	29443	32293	42439.5	7787.71	5112.85	1887.84	161910	42648.5	47133.8	23927.8	105440	78594	1.84294	0.0402423	3.86381	1.95002	up
MW0159863	C5H4N4O	Hypoxanthine	Nucleotide and Its metabolites	Nucleotide and Its metabolites	1	0.9741	68-94-0	339204	208717	96725.2	223465	348844	300260	434301	344234	388530	560530	326863	374264	1.71685	0.0159897	1.60078	0.678772	up
MW0148524	C18H14O6	Dihydrosterigmatocystin	Heterocyclic compounds	Heterocyclic compounds	3	0.9596	6795-16-0	3202.85	9012.58	3360.51	807.035	6161.2	5138.59	30069.8	26581.6	7998.04	25057.3	42698.4	31828.9	2.25789	0.00369205	5.93272	2.56869	up
MW0112111	C6H10O7	2-dehydro-D-gluconic acid	Carbohydrates and Its metabolites	Carbohydrates and Its metabolites	1	0.5716	669-90-9 | 20248-27-5	37437.1	23882	29972.1	14986.9	27199.8	32412.1	34548.2	32039.9	28318.2	37800.3	52451	48792.3	1.53315	0.0489373	1.41027	0.495972	up
MEDTN00356	C18H26N2O4	Proglumide	Alcohol and amines	Amines	2	0.7396	6620-60-6 | 24485-90-3	31710.9	36247.8	26465.9	962.984	19005	15434.1	58847.9	37425	40338.3	43411.3	43890.4	38815.6	1.41673	0.00627032	2.02368	1.01698	up
MW0142852	C32H52O4	3beta-Hydroxy lanostane-7,11-dione acetate	Aldehyde,Ketones,Esters	Esters	3	0.5703	6593-12-0	8505.38	5919.8	2564.24	291.625	266.53	5370.09	10716.4	10546	3691.35	9394.97	8681.3	7006.74	1.54402	0.0274255	2.18333	1.12653	up
MW0103512	C9H13N3O5	Cytidine	Nucleotide and Its metabolites	Nucleotide and Its metabolites	1	0.7349	65-46-3	74713	54112.4	58700.4	44757.1	45289	32000.3	76517.6	119541	57869.5	97978.1	83520.9	65451.8	1.90339	0.0182411	1.61797	0.694188	up
MW0138493	C17H18O5	2H-1-Benzopyran-7-ol, 3,4-dihydro-3-(2-hydroxy-3,4-dimethoxyphenyl)-,(3R)-	Heterocyclic compounds	Heterocyclic compounds	2	0.5566	64474-51-7	155274	133092	1304.74	77339.5	5629.55	76720.3	172686	211435	125597	351390	272421	234541	1.69315	0.00437413	3.04449	1.6062	up
MEDP1136	C6H13O9P	D-Fructose-6-phosphate	Carbohydrates and Its metabolites	Phosphate sugars	3	0.5735	643-13-0	5065.14	26164.2	9936.07	17452.2	20967.3	8788.4	4639.44	3066.15	1465	4197.49	9834.3	604.919	1.95056	0.0210218	0.269395	-1.89221	down
MW0009088	C28H22F3N7O	Nilotinib	Benzene and substituted derivatives	Benzene and substituted derivatives	2	0.7333	641571-10-0	82.7599	113.808	302.014	344.597	190.043	799.546	1355.4	509.079	624.453	1691.89	1940.76	3253.59	2.14745	0.0268721	5.11531	2.35482	up
MW0126432	C12H7NO3	Resorufin	Heterocyclic compounds	Heterocyclic compounds	2	0.681	635-78-9	1993.05	151.925	8357.16	1388.67	1597.72	333.722	10517.6	12244.9	776.23	5611.13	7537.12	8657.29	1.62527	0.0309216	3.28053	1.71393	up
MW0121842	C16H16N4O4	7,8-Dimethyl-10-(2'-acetoxyethyl)isoalloxazine	Heterocyclic compounds	Heterocyclic compounds	2	0.7105	6266-58-6	4391.18	978.608	1761.39	3242.82	3721.61	3894.77	14112	7981.3	12766.2	6878.72	7208.03	4178.86	2.07255	0.0112141	2.95297	1.56217	up
MW0054944	C6H10O4	Methylglutaric acid	Organic acid and Its derivatives	Organic acid and Its derivatives	1	0.6213	626-51-7	131124	17148.7	261640	8578.69	6339.58	49344.9	299051	316994	36952.5	192892	215180	231634	1.65782	0.0405231	2.72621	1.4469	up
MW0000791	C8H16O3	Hydroxyoctanoic acid	Organic acid and Its derivatives	Organic acid and Its derivatives	1	0.7291	617-73-2	9038.62	6793.12	4947.59	5791.96	1950.25	6866.52	10257.9	9233.5	5227.95	14823.8	11993.4	11527.3	1.6952	0.0192056	1.78207	0.83355	up
MEDN1736	C8H6O5	4-Hydroxyphthalic acid	Benzene and substituted derivatives	Phenolic acids	1	0.7434	610-35-5	25420.8	25343.7	21430.2	24263.3	43271.5	9866.42	4650.13	4057.11	6122.06	2337.9	3417.33	1502.54	2.50584	0.00435531	0.147645	-2.7598	down
MW0125860	C11H14N2	N-Methyltryptamine	Tryptamines,Cholines,Pigments	Tryptamines	2	0.8244	61-49-4	5692.02	18855.2	6088.93	3743.34	9546.44	8771.57	45280.8	31269.3	12780.5	34726.5	37142.4	43951.3	2.31502	0.00195834	3.89298	1.96088	up
FDATN01468	C6H13Li3O11	Trilithium citrate tetrahydrate	Others	Medicine	1	0.67	6080-58-6	31629.9	59584.4	136887	37511.4	51094.9	62407.2	23435.2	9835.89	33606.2	8063.05	21057.2	14162.3	2.19241	0.0334887	0.290572	-1.78303	down
MW0139344	C21H24O10	Phlorizin	Heterocyclic compounds	Heterocyclic compounds	2	0.7301	60-81-1	47783.2	42652.9	24301.3	41403.2	66349.8	12094.9	31375.4	7791.05	12643.1	10042.4	8374.68	5332.47	2.00904	0.0169303	0.322096	-1.63444	down
MEDL01943	C5H8O4	Dimethylmalonic acid	Organic acid and Its derivatives	Organic acid and Its derivatives	2	0.5863	595-46-0	6458.07	1121.53	11753.8	34.3772	111.799	2841.11	14179.2	13503.8	639.696	9749.45	10680.5	10638.1	1.39243	0.0475169	2.6608	1.41186	up
MEDN1778	C18H36O6	Lauryl glucoside	Carbohydrates and Its metabolites	Carbohydrates and Its metabolites	2	0.8805	59122-55-3 | 85618-22-0	34471	88667.1	55982.6	60812.2	78182.2	22559.9	94821.2	133852	84348.3	100230	86713.5	83322.4	1.82631	0.0114834	1.71215	0.77581	up
MW0014136	C8H16O3	3-Hydroxyvalproic acid	Organic acid and Its derivatives	Organic acid and Its derivatives	1	0.7423	58888-84-9	20182.2	9577.63	10069.8	1788.61	20163.6	7360.14	39772.7	18526	22452.9	24570.6	20518.6	15314.1	1.59922	0.0266182	2.04152	1.02965	up
MW0005817	C16H12N2O7S2	6-Hydroxy-5-((4-sulphophenyl)azo)naphthalene-2-sulphonic acid	Heterocyclic compounds	Heterocyclic compounds	3	0.5453	5859-11-0	9378.15	18279.5	5278.45	16704.5	12178.5	10144.6	43950.6	17025.3	33993.4	32049.8	31975.8	29957.7	2.26331	0.00139054	2.62566	1.39268	up
MW0106172	C8H9NO5	Clavulanate	Organic acid and Its derivatives	Organic acid and Its derivatives	2	0.7185	58001-44-8	20492.6	208046	57785.1	420410	561531	407741	31552.8	10932.5	167600	8266.97	29750.1	16531.9	1.81559	0.0451077	0.157896	-2.66295	down
MW0122845	C11H18N2O3	Amobarbital	Heterocyclic compounds	Heterocyclic compounds	2	0.7215	57-43-2	8086.7	2044.05	7408.77	2862.55	6685.23	4617.18	9806.32	5818.67	10937	10588.7	7398.34	8057.62	1.59802	0.0246223	1.65928	0.730556	up
MW0014765	C21H34O4	9,11-Methanoepoxy PGH2	Organic acid and Its derivatives	Organic acid and Its derivatives	2	0.714	56985-40-1	163557	152065	27667.5	402282	163043	437962	31212.3	47053	108079	81416.1	29636.5	28935.8	1.76023	0.0480071	0.242342	-2.04488	down
MW0011696	C21H34O4	9,11-Dideoxy-9alpha,11alpha-epoxymethanoprostaglandin F2alpha	FA	Oxidized lipids	2	0.8512	56985-32-1	9594.61	30825.7	4351.91	50158.8	66104	65461.9	992.038	6044.66	22101.3	12096.9	2161.28	452.013	1.77874	0.0396414	0.193593	-2.3689	down
MW0012582	C18H22O3	16alpha-Hydroxyestrone	Aldehyde,Ketones,Esters	Ketones	2	0.692	566-76-7	1906.36	41845.5	22679	3984.05	34819.4	21433.6	61293.8	38310.2	49899.3	42230.1	51657.9	31307.3	1.6069	0.0124229	2.16865	1.1168	up
MW0003096	C9H10O5	2-Hydroxy-3,4-dimethoxybenzoic acid	Benzene and substituted derivatives	Benzene and substituted derivatives	1	0.6831	5653-46-3	15864.2	588.268	8687.11	425.555	10832	2301.46	23896.3	16565	33036.8	27714.3	21574.2	23134.7	1.89021	0.000435349	3.77072	1.91484	up
MW0015566	C15H24O4	3-[4-Methyl-1-(2-methylpropanoyl)-3-oxocyclohexyl]butanoic acid	Organic acid and Its derivatives	Organic acid and Its derivatives	2	0.9237	55700-39-5	24451.2	54205.5	22568.4	36034.5	18514.2	45831	78785.6	56812	57127.6	62809	78910.3	45741.3	2.08102	0.00379254	1.8858	0.915174	up
MEDL00409	C20H20O5	Sophoraflavanone B	Flavonoids	Flavonoid	1	0.7558	53846-50-7	283.327	4013.19	1257.35	601.741	2467.87	3095.9	15921.3	4740.15	5411.52	8713.22	10905.9	10793.2	2.16087	0.00530645	4.81982	2.26898	up
MW0156432	C18H27NO6	Rosmarinine	Aldehyde,Ketones,Esters	Ketones	3	0.6853	520-65-0	20227.8	9447.21	37332.2	3317.55	1123.97	11947.6	50598.1	45437.6	20349.5	25891	31991.5	19043.9	1.64842	0.037633	2.31799	1.21287	up
MW0005467	C16H14O6	Hesperetin	Flavonoids	Dihydroflavone	2	0.7191	520-33-2	11373.7	5058.85	3054.07	15237.7	3866.76	5932.87	13622.9	8814.13	15141.2	21042.4	20359.8	9210.5	1.77517	0.0317088	1.98076	0.986051	up
MW0005983	C16H16O5	Alkannin	Benzene and substituted derivatives	Benzene and substituted derivatives	2	0.5983	517-88-4 | 23444-65-7	5250.83	5569.29	1321.6	328.963	5901.6	2530.73	8505.1	6613.94	3748.63	6394.13	4674.98	8081.53	1.42241	0.0457923	1.8188	0.862983	up
MW0106549	C8H11NO5S	dopamine 3-O-sulfate	Benzene and substituted derivatives	Phenolics	3	0.8213	51317-41-0	53199.9	40846.3	51581.4	36303.7	33078.1	26734.6	21461.7	27062.6	24028.7	24655.8	22369.4	21003.1	2.26078	0.00996977	0.581529	-0.782076	down
MW0148983	C23H28O7	Erioflorin methacrylate	Aldehyde,Ketones,Esters	Esters	3	0.7459	50816-66-5	42486.8	8514.33	34735.7	15670.4	8416.59	2835.93	67933.5	61438	60223.3	81501.2	26560.4	96099.2	2.02061	0.00307684	3.49509	1.80533	up
MW0012036	C20H30O3	11(12)-EpETE	FA	Oxidized lipids	2	0.7662	504435-15-8	7659.12	4640.56	10820.6	1632.43	4644.71	5892.52	25593.7	7487.89	3199.33	18078.1	14689.5	17811.4	1.51904	0.0475878	2.46132	1.29943	up
MW0133248	C9H10O2	Hydrocinnamic acid	Organic acid and Its derivatives	Organic acid and Its derivatives	1	0.9502	501-52-0	907019	891834	82794.7	45973.5	120381	591730	977209	1.11231e+06	880915	1.58103e+06	1.22451e+06	1.10115e+06	1.82182	0.00632681	2.60524	1.38141	up
MW0053975	C23H32O6	Hydrocortisone acetate	Hormones and hormone related compounds	Hormones and hormone related compounds	1	0.5575	50-03-3 | 42016-02-4	7796.11	21872	4618.33	255.85	12148.1	7121.4	15481	56376.7	13198.6	43898.1	32765.9	21822.4	1.65425	0.0254486	3.41083	1.77012	up
MW0008871	C14H11ClN2OS	Urea, 1-benzoyl-3-(4-chlorophenyl)-2-thio-	Benzene and substituted derivatives	Benzene and substituted derivatives	2	0.653	4921-83-9	26379.6	14431.8	15729.8	30164.5	27955.3	40162.2	33722.8	31401.1	33295.2	46544.2	41109.1	44503.4	1.73031	0.0260785	1.48929	0.57462	up
MW0117152	C9H7NO	1-Hydroxyisoquinoline	Heterocyclic compounds	Heterocyclic compounds	3	0.9004	491-30-5 | 489453-23-8 | 87602-67-3	16018.2	25394.1	2961.3	1594.29	11243.6	24614.6	21260.2	48060.9	25471.4	31133.7	34167.4	29861.8	1.70584	0.00970967	2.32145	1.21503	up
MW0169245	C12H10N2	Harman	Alkaloids	Alkaloids	2	0.7147	486-84-0	39284.1	51539.3	35460.5	73851.3	85553.4	34476.6	143102	80273.6	112595	113263	147873	105785	2.25128	0.000864743	2.1954	1.13449	up
MW0169335	C16H12O7	Isorhamnetin	Flavonoids	Flavonoid	1	0.6114	480-19-3	5566.06	4421.32	2485.22	675.499	1402.54	2017.08	5519.93	7712.22	3507.34	9555.13	9603.96	8653.49	1.9658	0.0044989	2.68909	1.42712	up
MW0148977	C16H17N3O	Lysergamide	Alkaloids	Alkaloids	3	0.6311	478-94-4	68463.8	182990	106217	124842	171396	83934.6	336128	156628	370680	329930	151459	261204	2.01577	0.0115325	2.17665	1.12211	up
MW0009671	C15H8O6	Rhein	Benzene and substituted derivatives	Benzene and substituted derivatives	2	0.7321	478-43-3	3019.18	410.49	693.392	3043.37	4212.57	2814.12	2952.64	4686.4	5407.57	5219.77	5638.14	3824.83	1.60066	0.0141769	1.95372	0.966221	up
MW0130921	C16H14ClNO2	N-(3-methoxyphenyl)-4-chlorocinnamanilide	Alcohol and amines	Amines	2	0.5077	472981-92-3	10884.9	5763.87	6878.66	3978.15	8010.11	5296.46	11782.6	8726.96	10429.1	12922.5	9353.43	9113.2	1.83392	0.0156015	1.52719	0.610878	up
MW0123305	C19H12Cl2O5S	Chlorophenol red	Others	Medicine	3	0.5322	4430-20-0	2967.37	75.0229	3892.66	127.56	291.677	3721.19	7433.19	17154.7	13707.1	8818.13	12438	11175.2	2.05694	0.000331233	6.38585	2.67488	up
MW0139366	C15H14O3	3-Methoxy-4',5-dihydroxy-trans-stilbene	Benzene and substituted derivatives	Benzene and substituted derivatives	3	0.6894	42438-89-1	856.837	2561.79	2823.77	730.434	979.915	3660.95	5211.85	4159.81	2573.7	5065.31	7029.03	9988.68	2.03906	0.0142637	2.93002	1.55091	up
MW0006349	C19H20ClNO4	Bezafibrate	Benzene and substituted derivatives	Benzene and substituted derivatives	2	0.8032	41859-67-0	68926	24000.5	20727.4	7847.07	69720.9	5353.09	99710.5	66939.3	137034	94854.4	93266	79570.8	1.92838	0.00246889	2.90665	1.53936	up
MW0139773	C23H24O13	Syringetin-3-o-glucoside	Flavonoids	Flavonoid	2	0.6472	40039-49-4	40569.2	30200.8	23432.6	3490.46	4110.24	26771.3	90452.3	64343.1	5558.77	79344.8	125535	120240	1.54017	0.0191932	3.77581	1.91679	up
MEDN1132	C22H38O5	16,16-dimethyl PGF2	Hormones and hormone related compounds	Hormones and hormone related compounds	1	0.7304	39746-23-1	229545	273576	371324	65633.7	310504	75484	455120	393617	285548	380416	335506	435636	1.59341	0.0255374	1.72378	0.785574	up
MEDN1460	C20H34O5	11β-Prostaglandin F2α	Hormones and hormone related compounds	Hormones and hormone related compounds	1	0.7919	38432-87-0	33515.2	83057.5	39736.6	19740.7	30214.2	9050.39	49171.5	114619	41553.3	92207.9	57501.5	110803	1.75414	0.0332953	2.16361	1.11344	up
MW0012646	C23H28O4	17-phenyl trinor Prostaglandin A2	Hormones and hormone related compounds	Hormones and hormone related compounds	2	0.6174	38315-51-4	1484.96	4244.36	89.2154	1827.26	620.59	1233.83	10513.5	4481.93	1996.03	4970.47	9857.05	8655.17	1.94678	0.0119971	4.26034	2.09097	up
MW0107795	C12H20N4O3	Leu-His	Amino acid and Its metabolites	Small Peptide	2	0.5215	38062-72-5	8824.63	1061.29	10224.4	4090.21	4191.29	7006.26	19140.7	20972.5	5052.01	17391.3	23992.3	18426.3	1.86499	0.00538658	2.96556	1.5683	up
MW0108594	C7H15N3O2	n5-Iminoethyl-l-ornithine	Amino acid and Its metabolites	Amino acid derivatives	2	0.5389	36889-13-1	13062.6	42335	133346	94259.5	213633	62259.6	228573	155241	230955	146232	231818	179933	1.70872	0.0166433	2.09834	1.06925	up
MW0108218	C9H17N3O4S	Met-Asn	Amino acid and Its metabolites	Small Peptide	2	0.7685	36261-61-7	232331	110462	141957	80628.5	86860	76223.5	198125	363677	109936	293318	252387	200385	1.83099	0.0267592	1.94633	0.960758	up
MW0194017	C26H43NO5	Glycodeoxycholic acid	Organic acid and Its derivatives	Organic acid and Its derivatives	3	0.6381	360-65-6	4102.09	6121.15	23826.5	1349.83	9921.82	1361.8	39628.1	37609.7	95003.2	29903.4	14055	40402.5	2.10028	0.024724	5.49666	2.45856	up
MW0160101	C9H7NO4	Dopachrome	Organic acid and Its derivatives	Organic acid and Its derivatives	3	0.5666	3571-34-4	9702.38	5040.99	8377.05	3018.61	3585.69	4247.22	4913.38	13754.1	8826.88	13714.2	10816.6	8260.12	1.64935	0.0354264	1.77456	0.827461	up
MW0151927	C17H28O3	Juvenile hormone II	Hormones and hormone related compounds	Hormones and hormone related compounds	3	0.5972	34218-61-6	3181.29	3587.81	1131.6	9444.63	4285	12981.9	1277.81	769.33	1302.24	696.048	1320.96	175.808	2.07493	0.0455548	0.160122	-2.64275	down
MW0061348	C20H34O5	(Z)-3,3,4,4-tetradeuterio-7-[(1R,2R,3R,5S)-3,5-dihydroxy-2-[(E,3S)-3-hydroxyoct-1-enyl]cyclopentyl]hept-5-enoic acid	Hormones and hormone related compounds	Hormones and hormone related compounds	2	0.7003	34210-11-2	9748.44	6019.78	5508.37	304.967	9264.03	1779.14	5275.28	13723	13478	12882.2	10121.7	6527.62	1.30903	0.047677	1.90064	0.926482	up
MW0006847	C15H19ClN4O3	Dimefuron	Benzene and substituted derivatives	Benzene and substituted derivatives	2	0.7243	34205-21-5	3452.55	6218.03	4277.44	7171.23	5092.87	9779.25	39310.7	13651.3	3407.11	21410.2	45684.9	39396.7	1.9241	0.0272831	4.525	2.17792	up
MW0138306	C17H14O6	Gnaphaliin	Heterocyclic compounds	Heterocyclic compounds	2	0.7201	33803-42-8	2250.12	61240.9	350.816	4529.24	45972.3	8804.03	63140.7	43568.9	73591.1	57457.9	46061.3	35701.7	1.74094	0.0284149	2.59463	1.37553	up
MW0052941	C42H58O6	Fucoxanthin	Heterocyclic compounds	Heterocyclic compounds	2	0.546	3351-86-8	1664.4	2252.42	918.433	339.747	758.583	1620.44	8102.96	3345.34	461.244	2708.07	7299.25	6030.79	1.61664	0.0367118	3.69971	1.88741	up
MW0062241	C21H34O5	Prostaglandin E2 methyl ester	Hormones and hormone related compounds	Hormones and hormone related compounds	2	0.6565	31753-17-0	2526.18	2900.67	3844.52	2113.08	3672.78	1809.48	7886.6	3801.23	3782.32	5049.88	5252.71	5713.28	2.09892	0.00901006	1.86676	0.900533	up
MW0105588	C5H4N4O	Allopurinol	Heterocyclic compounds	Heterocyclic compounds	1	0.8705	315-30-0 | 180749-08-0 | 180749-06-8 | 73334-58-4 | 180749-09-1 | 180749-07-9 | 184789-03-5 | 291279-53-3	26860.7	38159	23270.5	56423.9	67543.6	68627	75947.7	60109.1	88024.3	118322	63219	75024	1.80927	0.0192164	1.71119	0.774998	up
MW0004531	C15H11ClN2OS	4-[[4-(4-Chlorophenyl)-2-thiazolyl]amino]phenol	Benzene and substituted derivatives	Benzene and substituted derivatives	2	0.7276	312636-16-1	871317	1.09218e+06	1.27278e+06	98678.1	391766	701561	1.1061e+06	1.26815e+06	1.13476e+06	1.23808e+06	1.2566e+06	1.29117e+06	1.41571	0.0438103	1.64733	0.720133	up
MW0010982	C27H42O3	(25R)-Delta(4)-dafachronic acid	Organic acid and Its derivatives	Organic acid and Its derivatives	2	0.624	309762-85-4	21963.4	31573.3	11511.1	14340.4	29014	17831.1	209127	58818.1	59676.6	150544	147305	86849.9	2.44896	0.0101997	5.6429	2.49644	up
MW0136735	C16H14O3	6-Methoxyflavanone	Aldehyde,Ketones,Esters	Ketones	2	0.7171	3034/4/6	1083.59	6767.18	17022.7	3896.94	7758.05	15926.9	2235.25	1656.32	1072.59	1106.82	1146.3	1057.6	2.05053	0.0377945	0.157751	-2.66428	down
MW0053990	C23H32O4	Pregn-4-ene-3,20-dione, 17-(acetyloxy)-	Aldehyde,Ketones,Esters	Esters	2	0.7566	302-23-8 | 17308-02-0	3672.21	4400.8	2991.14	8429.69	10485.8	6736.17	2549.22	1087.04	1015.13	2579.46	2182.05	736.873	2.21863	0.0129773	0.276442	-1.85495	down
MW0055336	C14H28O6	Octyl-Beta-D-Glucopyranoside	Carbohydrates and Its metabolites	Sugars	2	0.5921	29836-26-8 | 144388-20-5 | 78168-20-4	1060.69	201585	104923	212121	153759	131893	280343	192043	193567	198817	292693	193702	1.1385	0.0380093	1.67775	0.74653	up
MW0063680	C29H46O	24-Ethylcholesta-4,6-dien-3-one	Others	Others	3	0.8989	29374-98-9	8160.17	7827	5798.28	105.725	1024.19	3926.51	12604.9	12855.6	8670.33	8372.46	9202.27	6474.45	1.43937	0.0140868	2.16751	1.11604	up
MW0169592	C24H36N2O2	Oleoyl oxazolopyridine	FA	FFA	2	0.6288	288862-58-8	5911.86	6538.25	9996	801.283	8287.9	647.164	11860.1	11045.6	9100.27	11220	10815.4	13568.5	1.59805	0.0115688	2.10083	1.07096	up
MW0114318	C6H15O15P3	Atrinositol	Organic acid and Its derivatives	Organic acid and Its derivatives	2	0.7494	28841-62-5	15143.8	3982.07	11400.7	1815.36	693.634	14050.4	21450.3	50122.3	41557.7	17771.2	41087.1	29659.1	2.02088	0.00264069	4.28254	2.09847	up
MW0126484	C19H18FN3O	Rucaparib	Heterocyclic compounds	Heterocyclic compounds	2	0.6806	283173-50-2	24272.8	3700.31	5669.61	4375.5	3555.59	18061.8	22929.7	27595.1	15949.9	25327.4	16161.9	27459.5	1.92578	0.0174698	2.27085	1.18323	up
MEDN1299	C7H13NO2	1-Aminocyclohexanoic acid	Organic acid and Its derivatives	Organic acid and Its derivatives	1	0.6781	2756-85-6	2333.46	9799.51	6772.92	656.142	5620.17	813.542	15145	10085.5	9219.93	9362.83	8761.57	10192.7	1.78588	0.00800814	2.41453	1.27174	up
MW0123067	C8H6O	Benzofuran	Benzene and substituted derivatives	Benzene and substituted derivatives	3	0.7412	271-89-6	23186.4	6430.73	18530.1	60.164	288.156	12744.5	26554.4	33036.7	13397.7	39933	35823.7	23123.6	1.52995	0.00774927	2.80648	1.48876	up
MW0013271	C32H52O5	22-Acetylpriverogenin B	Aldehyde,Ketones,Esters	Esters	3	0.5567	26339-94-6	4748.64	8193.98	112.168	459.205	9045.46	2451	14387.2	9364.86	9991.42	7075.68	5724.76	6696.08	1.498	0.0435942	2.12871	1.08998	up
MW0049021	C15H24O4	(3aR,4R,5R,6aS)-5-Hydroxy-4-((S,E)-3-hydroxyoct-1-en-1-yl)hexahydro-2H-cyclopenta[b]furan-2-one	Hormones and hormone related compounds	Hormones and hormone related compounds	3	0.8661	26054-67-1	12101.2	23745.3	555.466	6776.08	1637.94	10882.4	13542.6	17725.9	19002	33189.9	36972.6	21378.3	1.70435	0.0192152	2.54606	1.34827	up
MW0131240	C10H10O4	Isoferulic acid	Organic acid and Its derivatives	Organic acid and Its derivatives	2	0.7162	25522-33-2	9756.29	5006.78	570.423	5106.97	3534.8	2689.33	22807.6	2610.26	13951.1	18511.5	16981.6	16378.9	1.76219	0.00987278	3.4218	1.77476	up
MW0154445	C35H46O2	Neurosporaxanthin	Terpenoids	Tetraterpenes	3	0.6792	2468-88-4	11967.6	16540.4	5288.42	18562.8	9276.55	31185.5	5422.9	1756.41	4373.38	1468.81	1622.28	3059.29	2.2738	0.019006	0.190722	-2.39046	down
MW0107297	C11H17N5O4	His-Gln	Amino acid and Its metabolites	Small Peptide	2	0.7122	224638-13-5	39974.3	62575.6	40661.8	1385.5	88473.1	30987.1	97616	62020.8	83184.3	76866.4	84518.9	67028.6	1.25775	0.0345204	1.78459	0.835595	up
MW0114536	C12H23NO9S3	Glucoerucin	Benzene and substituted derivatives	Benzene and substituted derivatives	2	0.704	21973-56-8	9947.02	18748.4	5775.92	15297.6	10006.6	10837.5	43573.6	19258.4	30687.8	32044.4	31499.3	29023.4	2.35624	0.0007606	2.63531	1.39797	up
MW0114546	C6H14NO8P	Glucosamine 1-phosphate	Organic acid and Its derivatives	Organic acid and Its derivatives	2	0.6459	2152-75-2	25747.4	40335.7	51578	28454.9	44538	19970.6	9723.27	11940.4	250.349	6082.54	10688.8	6423.51	1.89309	0.00180124	0.214167	-2.22319	down
MW0011226	C29H46O4	(3beta,5alpha,9alpha,22E,24R)-3,5,9-Trihydroxy-23-methylergosta-7,22-dien-6-one	Aldehyde,Ketones,Esters	Ketones	3	0.7102	211486-12-3	18975.2	11678.5	13555.3	650.037	12461.5	8260.44	31757.6	16154.5	11157.5	23805.9	25827.1	25257.5	1.38998	0.0162939	2.04267	1.03045	up
MW0151196	C30H42N4O2	Homaline	Heterocyclic compounds	Heterocyclic compounds	3	0.8946	20410-93-9	84240.8	2822.07	16914.3	181989	88423.2	83151.3	120232	238401	459548	155778	142243	281552	1.66632	0.0291389	3.05493	1.61114	up
MW0126536	C15H14N2O	Semaxanib	Heterocyclic compounds	Heterocyclic compounds	2	0.8179	204005-46-9 | 194413-58-6	16213.3	16568.2	11121	5480.64	3467.67	14764.3	12267.3	14324.1	16661.8	28848.8	23745	19316.2	1.53804	0.043264	1.70322	0.768262	up
MW0123104	C28H37N3O3	Bilastine	Heterocyclic compounds	Indole and Its derivatives	3	0.6153	202189-78-4	109862	57730.1	184508	67758.7	70358.7	37837.3	277261	177664	150049	128688	105979	140518	1.7666	0.045035	1.85617	0.892327	up
MW0147281	C29H36N4O4	Ceanothine B	Amino acid and Its metabolites	Small Peptide	3	0.6876	19471-43-3	18640	5848.82	19733.5	34475.1	27191.3	9904.93	11859.5	2711.01	7144.3	3882.14	13212.8	2428.17	1.81657	0.0347186	0.356133	-1.48951	down
MW0105040	C12H24O3	3-Hydroxydodecanoic acid	Organic acid and Its derivatives	Organic acid and Its derivatives	3	0.8464	1883-13-2 | 53941-38-1	1093.13	3547.55	1785.59	990.656	2639.48	1901.27	3951.27	3711.52	1070.45	4564.5	3538.58	4418.2	1.46279	0.0409278	1.77748	0.829833	up
MW0000810	C20H14O2	1,1'-Bi-2-naphthol	Benzene and substituted derivatives	Benzene and substituted derivatives	2	0.8642	18531-94-7 | 602-09-5 | 18531-99-2	60199.1	17366.8	96636.3	15290.6	22995.3	30509.8	180957	67594.8	123136	158037	166833	183364	2.19421	0.00101618	3.62111	1.85643	up
MEDN0685	C11H20O4	Undecanedioic acid	FA	FFA	1	0.9603	1852-04-6	61402.5	87054.8	34414.4	44744.6	19148.8	59438.2	54770.2	73019.8	93348.9	143946	116353	90884.9	1.77377	0.0217117	1.86909	0.902339	up
FDATN00005	C19H25BN4O4	Bortezomib	Others	Medicine	2	0.6718	179324-69-7	34187.1	14190.7	2496.97	228.977	6333.36	11864.1	14316.4	54834.2	7726.5	59956.1	49817.7	44973.5	1.5562	0.0309261	3.34228	1.74083	up
MW0118051	C15H20O4	Gamma-CEHC	Benzene and substituted derivatives	Benzene and substituted derivatives	2	0.9173	178167-75-4 | 178167-77-6	24396.8	57060.3	13691.6	30791.5	20665.9	25214.8	81797.6	62842.5	88268.6	68521.7	72939.6	53995.1	2.31599	0.000356706	2.49309	1.31794	up
MW0116030	C38H34N4O6	(E,E)-4,4''-Bi(N-4-hydroxycinnamoylserotonin)	Tryptamines,Cholines,Pigments	Tryptamines	3	0.6335	175702-01-9	3868.42	3763.14	1858.33	247.194	776.55	1067.46	9887.84	4626.1	594.361	8519.12	6370.39	14295.8	1.582	0.0349917	3.82465	1.93533	up
MW0114953	C8H16NO9P	Glcnac6P	Organic acid and Its derivatives	Organic acid and Its derivatives	2	0.6887	1746-32-3	7306.57	5985.53	5605.73	12572.5	12106.6	3273.06	910.413	1993.28	9798.79	1056.33	636.49	1043.35	2.03099	0.0326883	0.329534	-1.6015	down
MW0169026	C20H28O2	Dehydroabietic acid	Organic acid and Its derivatives	Organic acid and Its derivatives	2	0.6339	1740-19-8	2896.15	4032.22	7878.87	3768.52	6759.64	9928.57	10919.7	8558.82	10625.4	27516.9	11977.4	16696.7	2.01668	0.0295106	2.44711	1.29108	up
MW0016119	C3H9O6P	beta-Glycerophosphoric acid	GP	GP	2	0.7693	17181-54-3	30437.6	35541	34620.7	17992.4	28974.7	54676.2	60831.7	59971.5	40485.8	63624.1	96120.2	106112	2.08086	0.011987	2.11205	1.07864	up
MW0012135	C30H46O4	11-Keto-beta-boswellic acid	Organic acid and Its derivatives	Organic acid and Its derivatives	2	0.542	17019-92-0	5461.07	8035.99	7997.24	3339.21	6617.37	1772.55	11934.5	12236.3	9413.68	12650.1	28372.2	14981.5	2.05261	0.0180386	2.69654	1.43111	up
MEDP0082	C3H7NO5S2	S-Sulfocysteine	Amino acid and Its metabolites	Amino acid derivatives	1	0.6484	1637-71-4	58095	23337.3	45346.7	39702.5	84033.1	19234.3	17224.9	3525.33	7419.56	3696.54	4425.52	10008.8	2.36018	0.0114956	0.171643	-2.54251	down
MW0142158	C24H34O6	21-Acetoxy-11beta,17-dihydroxy-6alpha-methylpregn-4-ene-3,20-dione	Aldehyde,Ketones,Esters	Esters	3	0.5957	1625-11-2	8360.55	7593.73	7338.28	4620.77	142.641	1484.35	8357.96	9574.52	5878.9	8882.55	12789.4	11201.5	1.39708	0.0271456	1.9189	0.940278	up
MW0108805	C6H11NO3	Isobutyrylglycine	Amino acid and Its metabolites	Amino acid derivatives	2	0.7164	15926-18-8	12131.8	17373.3	21327	11569.9	19642.9	6758.81	7642.49	7094.02	328.767	6215.1	5842.96	5559.06	1.6133	0.00720191	0.368029	-1.44211	down
MW0123692	C9H9NO5	2,4-Dihydroxy-7-methoxy-1,4-benzoxazin-3-one	Aldehyde,Ketones,Esters	Ketones	3	0.7114	15893-52-4	5959.28	1256.07	3341.15	6863.52	3211.22	1868.35	35902.8	20649.8	2354.59	26201	19716.9	26386.4	2.06138	0.00983713	5.83172	2.54392	up
MW0157397	C32H41NO5	Terpendole C	Heterocyclic compounds	Heterocyclic compounds	3	0.6394	156967-65-6	15.9207	916.822	250	97.0177	818.452	145.886	1907.49	1686.35	1061.51	1459.2	1769.4	423.212	1.84363	0.00542365	3.70178	1.88822	up
MW0016182	C24H28O2	Bexarotene	Others	Hydrocarbon derivatives	2	0.7106	153559-49-0	13367.1	11449.4	14271.7	46444.8	42057.5	5278.42	41355.4	30368.4	59612.8	43945.4	37433.6	58492.6	1.78117	0.0255235	2.04117	1.0294	up
MW0126323	C21H16FN3O2S	4-[4-(4-fluorophenyl)-2-(4-methylsulfonylphenyl)-1H-imidazol-5-yl]pyridine	Heterocyclic compounds	Heterocyclic compounds	2	0.6304	152121-46-5	137515	223310	107487	111490	178809	210710	443896	297911	116215	323742	319607	309350	1.79643	0.021061	1.86803	0.901519	up
FDATN00787	C16H20Cl2FN3O2	Retigabine Dihydrochloride	Others	Medicine	1	0.57	150812-13-8	35291.7	290254	17428.4	94394.3	153004	188299	334457	413370	230826	322326	267337	240733	1.81297	0.00814137	2.32325	1.21614	up
MW0139616	C21H24O5	Rutamarin	Heterocyclic compounds	Heterocyclic compounds	3	0.5866	14882-94-1	11451.7	921.024	676.779	43050.3	32224.5	10255.9	67720.2	29826.1	26770.9	35540.6	39544.4	38828.9	1.64711	0.0314885	2.41662	1.27299	up
MW0012414	C26H40O5	propan-2-yl (Z)-7-[(1R,2R,3R,5S)-3,5-dihydroxy-2-[(3S)-3-hydroxy-5-phenylpentyl]cyclopentyl]hept-5-enoate	FA	Oxidized lipids	2	0.6458	145773-22-4	1348.42	1163.1	3897.92	467.179	1312.49	252.719	8042.36	8535.18	4374.27	10812.3	260.399	7170.83	1.53307	0.0179849	4.643	2.21506	up
MW0105910	C9H17N3O4	Asn-Val	Amino acid and Its metabolites	Small Peptide	2	0.5195	145314-87-0	17977.5	24878.1	4465.71	792.543	11818.2	14469.9	36580.1	31860.3	40254	36344.3	43918.6	32153.2	1.82743	0.000395666	2.97184	1.57135	up
MW0126761	C12H19N4O7P2S+	Thiamine diphosphate	Organic acid and Its derivatives	Organic acid and Its derivatives	2	0.5876	136-09-4	12333	4233.21	1954.49	1445	2865.65	3054.47	15950.9	22047.8	243.066	24355.1	21217.4	8493.73	1.01048	0.0330632	3.56596	1.83429	up
MW0152094	C44H58N8O6	N-{1-Benzyl-(2R,3S)-2,3-dihydroxy-4-[3-methyl-2-(3-methyl-3-pyridin-2-ylmethyl-ureido)-butyrylamino]-5-phenyl-pentyl}-3-methyl-2-(3-methyl-3-pyridin-2-ylmethyl-ureido)-butyramide	Heterocyclic compounds	Heterocyclic compounds	3	0.7493	134878-17-4	992.038	498.534	94.6992	206.903	1178.54	118.947	6715.2	5518.72	758.023	822.944	1714.84	8020.61	2.01985	0.0480055	7.62231	2.93023	up
MW0013131	C8H6O	2,4,6-Octatriyn-1-ol	Alcohol and amines	Alcohols	3	0.6953	13033-21-1	4051.03	4235.22	2983.76	3074.45	5252.59	1475.27	428.243	312.103	463.638	361.654	108.699	436.445	2.55235	0.00182916	0.100168	-3.3195	down
MW0016207	C15H24O4	Bisacurone epoxide	Aldehyde,Ketones,Esters	Ketones	3	0.8794	127214-83-9	41173.5	145440	49367.5	58420.1	30279.3	50643.8	103731	112345	122290	161584	147576	116687	2.09941	0.0106832	2.03614	1.02584	up
MEDN1183	C11H14O4	Multifidol	Benzene and substituted derivatives	Phenolics	1	0.8659	125074-06-8 | 39652-80-7	7946.23	66732.1	32077.6	24820.8	14396.4	34778.7	85527.3	59647	79662	82617.3	76852.6	79946.9	2.11527	0.00142939	2.56846	1.3609	up
MW0054418	C20H32O4	Leukotriene B4-d4	FA	Oxidized lipids	2	0.5329	124629-74-9	14045.2	24453.5	26964.9	9446.82	5998.47	4403.79	50646.2	29809.6	9594.96	64989.9	32138.5	31705	1.7207	0.0363061	2.56567	1.35934	up
MW0122782	C17H18N4O	Alosetron	Heterocyclic compounds	Heterocyclic compounds	3	0.7063	122852-42-0	45453.3	21954.6	44060.1	23150.4	7732.31	18289.6	7099.66	16786.8	16606.7	2677.96	10185	1940.57	1.77204	0.0343758	0.344226	-1.53857	down
MW0004841	C7H6ClNO4S	4-Chloro-3-sulfamoylbenzoic acid	Benzene and substituted derivatives	Benzene and substituted derivatives	2	0.5081	1205-30-7	14140.3	15440.7	13359.4	17753.1	14793.3	12958.8	12863.1	11179.4	12721.6	13613.6	13079	11786.8	1.83709	0.0261356	0.850732	-0.233223	down
MEDL02605	C20H20O5	Licoflavanone	Flavonoids	Dihydroflavone	2	0.816	119240-82-3	2571.74	2814.94	2507.52	952.084	5849.95	9348.06	30070.1	14030.2	17697.4	42824	25852.4	26687.8	2.38738	0.0022361	6.53635	2.70849	up
MEDL00602	C8H16O2	2-Methylheptanoic acid	Organic acid and Its derivatives	Organic acid and Its derivatives	1	0.7544	1188-02-9	8148.56	6247.28	15891.5	722.804	1084.27	4041.74	21180.4	17495.9	7598.5	10480.7	10812.4	27562.6	1.73263	0.0311078	2.63256	1.39646	up
MW0115334	C17H24O9	Syringin	Heterocyclic compounds	Heterocyclic compounds	3	0.8465	118-34-3	20008.4	3355.28	5841.79	1350.69	16308.7	18350.1	57616.4	27402.9	14584.8	35425.5	23330.5	34010.3	1.82143	0.0151823	2.94979	1.56061	up
MW0160058	C3H5O3-	Lactate	Aldehyde,Ketones,Esters	Esters	3	0.9202	113-21-3	962.035	1168.51	1834.28	527.593	502.026	580.776	2338.17	3006.67	1240.33	1487.42	1821.63	1875.54	1.9983	0.0119571	2.11108	1.07798	up
MW0124668	C6H10O6	L-Gulonolactone	Carbohydrates and Its metabolites	Carbohydrates and Its metabolites	1	0.6975	1128-23-0	9209.83	1256.4	17015.6	935.552	3291.63	5705.3	15794.4	33955.1	20622.3	25220.7	28629.7	36778.8	2.10824	0.000623544	4.30319	2.10541	up
MW0142864	C7H6O6	3-Carboxy-cis,cis-muconic acid	Organic acid and Its derivatives	Organic acid and Its derivatives	3	0.7316	1116-26-3	2523.68	286.626	1043.43	389.331	273.414	338.939	3164.31	3879.62	5239.18	6471.61	807.929	9404.71	2.12036	0.0192749	5.96598	2.57676	up
MW0139191	C45H74O10	(1S,4E,5'R,6R,6'R,7S,8R,10S,11R,12R,14R,15R,16S,18E,20E,22S,25R,27S,28R,29S)-22-ethyl-7,11,15-trihydroxy-6'-(2-hydroxypropyl)-5',6,8,10,12,14,16,28,29-nonamethylspiro[2,26-dioxabicyclo[23.3.1]nonacosa-4,18,20-triene-27,2'-oxane]-3,9,13-trione	Heterocyclic compounds	Heterocyclic compounds	3	0.5322	11052-72-5	3732.4	6799.27	1444.61	808.159	5652.47	579.822	12504	6850.94	5369.07	7985.17	10102.5	3397.61	1.71062	0.0256653	2.42993	1.28091	up
MW0124421	C9H7NO	Indole-4-carboxaldehyde	Heterocyclic compounds	Indole and Its derivatives	1	0.9735	1074-86-8	250.11	63636.4	84417.2	70997.6	69846.5	148980	73712.1	138370	187645	117406	201166	119714	1.15313	0.0356457	1.91271	0.935621	up
MW0168596	C6H5ClO	4-Chlorophenol	Benzene and substituted derivatives	Benzene and substituted derivatives	1	0.7413	106-48-9	10113.1	11232.2	10882.6	6006.71	9482.02	19188.5	21419.4	20809.6	14062.6	21426.7	34978.5	35028.1	2.12398	0.00967929	2.20798	1.14273	up
MW0168538	C11H14O4	3-(2,5-dimethoxyphenyl)propanoic acid	Organic acid and Its derivatives	Organic acid and Its derivatives	2	0.9293	10538-49-5	133940	112621	18425.3	5122.23	19091.1	91051	146804	145641	108433	204577	195531	192420	1.78804	0.00500142	2.6125	1.38543	up
MEDN0589	C6H13NO3S	Cyclamic acid	Organic acid and Its derivatives	Organic acid and Its derivatives	1	0.6837	100-88-9	28204.4	32114.3	19791	26766.5	66026.4	10678	4389.75	3866.49	8102.07	4124.41	3800.85	4366.14	2.48335	0.0203375	0.156061	-2.67982	down
MW0157455	C16H24O7	tetranor-PGDM-d6	Hormones and hormone related compounds	Hormones and hormone related compounds	2	0.7837	-	9458.76	24082.1	13561.8	6875.39	20241.7	2489.59	28269.4	20151.9	19584.9	34347.2	19356.1	15364.7	1.53259	0.046262	1.78693	0.837482	up
MW0114642	C10H12O4	phlorisobutyrophenone	Benzene and substituted derivatives	Phenolics	2	0.7784	-	3809.46	11831.4	1177.22	2272.97	5788.01	5757.85	16553.3	11516.2	17689.7	12419.2	9526.46	9448.87	1.98358	0.0042663	2.51833	1.33247	up
MW0108997	C18H19N3O7S2	o-O-sulfate rosiglitazone	Others	Others	3	0.6127	-	18777.4	864.072	11901	1241.02	508.447	10436.3	19796.8	19616.9	2013.57	26001	25600.3	19669.3	1.46699	0.035687	2.57723	1.36582	up
MW0128550	C15H12O10S	[2-(3,5-dihydroxyphenyl)-5,7-dihydroxy-4-oxo-3,4-dihydro-2H-1-benzopyran-3-yl]oxidanesulfonic acid	Organic acid and Its derivatives	Organic acid and Its derivatives	3	0.639	-	435591	524435	595499	20865.5	154218	322464	558876	635132	547037	622696	569110	608070	1.34207	0.0401711	1.72469	0.786341	up
MW0158716	C26H26N2O8	TyrMe-TyrMe-OH	Amino acid and Its metabolites	Small Peptide	2	0.6087	-	27276.2	17443.3	8514.1	1908.8	691.83	6958.29	24052.5	31386.1	12520.6	53445.3	41192.7	32556.8	1.80127	0.0121912	3.10792	1.63595	up
MW0158711	C19H20N2O8	TyrMe-Ser-OH	Amino acid and Its metabolites	Small Peptide	2	0.7068	-	19439.1	16476.9	8439.47	759.216	506.101	15872.9	20970.5	20132.5	14205.1	36751.5	31679.3	32134.7	1.61391	0.00962036	2.53479	1.34187	up
MW0158485	C26H36N6O8	Tyr-His-Leu-Glu	Amino acid and Its metabolites	Small Peptide	2	0.7234	-	10514.6	15705.2	7757.46	512.345	1438.36	1419.23	18661.5	10017.9	8082.59	17621.4	24887.8	22556.3	1.74708	0.016118	2.72651	1.44706	up
MW0157866	C20H37N5O8	Thr-Val-Lys-Glu	Amino acid and Its metabolites	Small Peptide	2	0.7809	-	73846.8	207681	62998.1	102969	193020	75490.1	31855.9	24289	2410.98	8915	37067.3	33306	2.07129	0.0134814	0.192519	-2.37693	down
MW0109884	C21H40N8O6	Thr-Lys-Pro-Arg	Amino acid and Its metabolites	Small Peptide	2	0.8305	-	75677.7	51130	25032.9	74381.9	65686.5	88024.9	14653.8	36986.5	25925.8	51178.2	10444.9	40911.5	1.71079	0.0155468	0.474031	-1.07695	down
MW0000459	C13H16N2O	Tetrahydroharmine	Alkaloids	Alkaloids	2	0.6379	-	12748	13975.5	23781.4	1475.18	2750.91	4922.06	62492.7	32529	13750.7	27005.4	57175.1	32106.9	1.97255	0.0132524	3.77281	1.91564	up
MW0156950	C21H28N4O11	Ser-Tyr-Asp-Glu	Amino acid and Its metabolites	Small Peptide	2	0.7147	-	16017.5	18482.7	18524	6414.66	30136.5	4251.85	2340.01	437.932	2790.14	2947.55	4047	342.09	2.21248	0.0164559	0.137537	-2.86211	down
MW0156626	C15H25N5O9	Ser-Ala-Gln-Asp	Amino acid and Its metabolites	Small Peptide	2	0.7104	-	22733.1	32605	35014.9	53876.5	52309.9	22512.7	71774.3	44396.1	53297.6	63105.1	74079.9	59657.9	1.95566	0.00743634	1.67226	0.741796	up
MW0139529	C15H10O10S	Quercetin 3'-O-sulfate	Flavonoids	Flavonols	3	0.71	-	9466.87	301.416	6116.5	1581.89	587.629	8525	9830.99	28677.3	24464.9	11828.8	22435.7	15437.8	1.94884	0.00369608	4.23921	2.0838	up
MW0000410	C28H36N2O4	Psychotrin	Alkaloids	Alkaloids	3	0.6836	-	67401.4	78750.1	121242	23973	83526.9	30381.4	138472	123313	87009.5	116486	111750	143821	1.74029	0.0148886	1.77867	0.830801	up
MW0155433	C17H15ClN2O7	Phe4Cl-Ser-OH	Amino acid and Its metabolites	Small Peptide	2	0.6974	-	21715.2	10952.1	15275.3	924.271	10407.6	7882.03	215.746	538.449	2972.03	2077.39	438.315	1622.63	2.09504	0.0174673	0.117108	-3.09409	down
MW0155229	C27H41N9O5	Phe-Ile-His-Arg	Amino acid and Its metabolites	Small Peptide	2	0.858	-	9866.49	3141.28	41816	22274.1	32903.9	23326.9	33026.3	84705.9	91573.1	47549.7	14619.7	58947.4	1.52089	0.0436188	2.47825	1.30932	up
MW0115092	C19H21ClO8	Patientoside A	Benzene and substituted derivatives	Benzene and substituted derivatives	3	0.6261	-	203385	100669	439088	5271.78	107367	95464.9	435251	690724	79864	610417	450490	229275	1.40035	0.0483194	2.62395	1.39174	up
MW0057075	C50H94NO8P	PC(18:2(9Z,12Z)/24:1(15Z))	GP	PC	3	0.5005	-	21889.2	3207.03	16565.9	1160.48	6636.28	3444.39	33981.8	17077.2	2606.78	20025.4	30282	32413.6	1.40894	0.0453887	2.57804	1.36627	up
MW0104472	C12H15NO5	N-Acetylvanilalanine	Organic acid and Its derivatives	Organic acid and Its derivatives	2	0.535	-	27802.3	32757	18519.1	64072.8	93047.2	63230.6	122624	86669.9	94168.4	152197	81404.3	84628.2	1.94745	0.00804721	2.07626	1.05399	up
MW0125213	C33H38O7	Morellinol	Benzene and substituted derivatives	Benzene and substituted derivatives	3	0.5514	-	38145.1	27838.3	48780.2	13500.6	29203	17175.6	56673.6	50496.4	37487.2	49574.4	55121.4	66383.5	1.92069	0.00599513	1.8079	0.854314	up
MW0153090	C25H41N7O6	Lys-Phe-Asn-Lys	Amino acid and Its metabolites	Small Peptide	2	0.8774	-	498.172	53.7321	9361.31	593.138	2316.89	405.42	9123.2	18507.4	779.618	4305.89	12047.5	20473.2	1.76091	0.0415199	4.93147	2.30202	up
MW0153024	C20H37N5O7	Lys-Leu-Ala-Glu	Amino acid and Its metabolites	Small Peptide	2	0.6767	-	11102.9	5476.8	9985.74	17724.6	14156.9	21958.9	9464.04	143.518	141.326	3197.9	7526.76	184.722	1.87638	0.00792383	0.256925	-1.96058	down
MW0152934	C21H39N7O8	Lys-Gln-Asp-Lys	Amino acid and Its metabolites	Small Peptide	2	0.5011	-	8035.5	8242.49	4871.76	9315.39	14260.9	5529.03	2764.95	3015.55	1545.48	8615.99	4469.52	2755.15	1.89986	0.026127	0.460981	-1.11722	down
MW0152870	C23H44N8O7	Lys-Arg-Leu-Glu	Amino acid and Its metabolites	Small Peptide	2	0.8477	-	145746	77528.8	92786.7	359157	212213	203890	46009	8730.44	118165	124595	10448.6	110493	1.63388	0.0476344	0.383426	-1.38298	down
MW0151774	C29H46O7	Iriomoteolide 1a	Heterocyclic compounds	Heterocyclic compounds	3	0.6846	-	12573.5	47362	2028.36	64258.7	51472.3	27231.3	31934.4	109582	106419	106311	66169.8	59558.6	1.55789	0.0205336	2.34219	1.22786	up
MW0151377	C25H39N5O8	Ile-Asp-Tyr-Lys	Amino acid and Its metabolites	Small Peptide	2	0.8202	-	35834.7	33657.9	23071.4	32159.5	23561.9	15548.9	16922	14855.9	13288.8	17477	14268.6	17635.7	2.07008	0.0142298	0.576485	-0.794646	down
MW0053993	C31H42O3	Hydroxysintaxanthin 5,6-epoxide	Heterocyclic compounds	Heterocyclic compounds	3	0.6676	-	482.953	2931.98	1373.52	4481.09	1052.26	771.882	5142.91	2231.34	13974.7	5977.93	12379.9	2707.94	1.89524	0.0494323	3.82332	1.93483	up
MW0151128	C24H30N6O10	His-Tyr-Glu-Asp	Amino acid and Its metabolites	Small Peptide	2	0.7165	-	8401.6	2925.87	6372.14	1537.13	3420.36	3982.3	16635.2	9514.35	11290.8	9702.1	8060.44	11174.4	2.10323	0.00205076	2.4917	1.31713	up
MW0151082	C21H37N7O6	His-Ser-Leu-Lys	Amino acid and Its metabolites	Small Peptide	2	0.6406	-	3890.36	7692.77	4988.69	504.699	3297.82	864.184	52572	16716.9	11500	31551.9	2808.44	43686	1.97711	0.0336077	7.47864	2.90278	up
MW0151015	C28H50N8O6	His-Lys-Leu-Val-Val	Amino acid and Its metabolites	Small Peptide	2	0.7949	-	2950.47	5596.78	7385.76	1187.16	4005.87	313.037	9572.43	16884.6	12312.6	7512.45	7871.53	15788.7	1.89885	0.00285345	3.26237	1.70592	up
MW0150976	C24H44N10O5	His-Ile-Lys-Arg	Amino acid and Its metabolites	Small Peptide	2	0.7143	-	5177.53	1362.72	2911.4	1725.34	2950	15.3611	8191.17	10775.5	16097.8	13595.1	10661.9	11617.1	1.76095	6.94111e-05	5.01604	2.32655	up
MW0150860	C25H36N8O6	His-Asn-Phe-Lys	Amino acid and Its metabolites	Small Peptide	2	0.7503	-	34135.8	47391.2	52775.6	104573	108639	64962.6	16101.7	3301.31	40228.9	33808.5	23634.9	23413.3	1.91138	0.0138531	0.340597	-1.55386	down
MW0149981	C25H38N8O8	Glu-Gln-Phe-Arg	Amino acid and Its metabolites	Small Peptide	2	0.7153	-	2156.54	12096.6	13541.6	20873.4	19004.3	28175.5	25713	48898.3	30935.9	28506.8	21220.7	29724.6	1.59663	0.0189134	1.93013	0.948701	up
MW0149377	C34H58N4O24	Gal1-3[Fuc1-2]Gal1-4[Fuc1-3]GlcNAcSp	Carbohydrates and Its metabolites	Sugar derivatives	2	0.814	-	5719.07	2134.39	3667.11	835.758	11588.5	6210.84	14195.9	10238.4	15549.3	10719.4	5164.21	10216.6	1.66363	0.0194107	2.19142	1.13187	up
MW0148610	C35H60O7P2	Ditrans,polycis-heptaprenyl diphosphate	Organic acid and Its derivatives	Phosphoric acids	3	0.6715	-	3329.06	1718.65	2799.39	842.205	1108.63	1662.74	8818.47	7918.32	1397	4231.39	5523.73	7744.49	1.94651	0.0151028	3.10919	1.63654	up
MW0114368	C6H12O6	D-sorbopyranose	Carbohydrates and Its metabolites	Sugars	3	0.6205	-	30979.9	49730.6	30644.5	16356	51080.6	44978.6	51212.5	98877.2	64988.1	84741.3	89029.6	132948	2.12872	0.00586382	2.33184	1.22147	up
MW0143813	C6H12O5	D-Quinovose	Carbohydrates and Its metabolites	Carbohydrates and Its metabolites	1	0.7449	-	4574.81	9317.16	1660.4	1216.87	5533.21	9852.47	3658.33	16665.6	15288	12174.2	15428.7	9191.04	1.57851	0.0250083	2.25178	1.17107	up
MEDN0832	C6H14NO8P	D-Glucosamine 6-Phosphate	Carbohydrates and Its metabolites	Phosphate sugars	1	0.6223	-	31627.9	45259.4	47876.8	21580.3	4470.16	18537.4	13788.2	9160.48	242.745	16785	8190.45	7362.64	1.34974	0.0377993	0.327894	-1.6087	down
MW0142030	C21H22O10	Chalconaringenin 4'-glucoside	Flavonoids	Flavonoid	3	0.853	-	75475.8	100697	80027.9	96951.6	157738	47783.3	47624.5	30309.7	49759.8	25735.2	32555.9	48479.2	2.199	0.0142355	0.41968	-1.25264	down
MW0161558	C40H52	Bisdehydro-beta-carotene/Tetradehydro-beta-carotene	Others	Hydrocarbon derivatives	3	0.516	-	795.898	1217.77	3237.25	670.899	1012.9	887.816	5061.07	4868.46	2510	1598.94	3100.58	4331.8	2.09759	0.00958925	2.74474	1.45667	up
MW0119302	C25H25N5O3	Benzamide, 3-[[[[[4-(aminocarbonyl)phenyl]amino]carbonyl]amino]methyl]-N-(1,2,3,4-tetrahydro-7-isoquinolinyl)-	Benzene and substituted derivatives	Benzene and substituted derivatives	2	0.5884	-	27043.4	6926.26	6857.92	12152.6	16039.2	9120.26	42238.4	52972.6	9280.39	41305	34347.3	30648.8	1.90838	0.0128192	2.69764	1.4317	up
MW0146322	C20H35N5O9	Asp-Val-Lys-Glu	Amino acid and Its metabolites	Small Peptide	2	0.667	-	2448.09	7327.81	4181.89	3618.01	8508.38	1991.92	1594.19	3231.86	2411.09	1432.32	1907.05	773.486	1.83434	0.0497468	0.404258	-1.30665	down
MW0145995	C15H18N4O4	Asn-Trp	Amino acid and Its metabolites	Small Peptide	2	0.6602	-	23135.3	12463.6	16091.8	2291.56	41575.1	14936.8	49919.4	33488.4	48002.8	45046.6	27457.4	39593.3	1.69652	0.00796258	2.20381	1.14	up
MW0105788	C13H17N3O4	Asn-Phe	Amino acid and Its metabolites	Small Peptide	2	0.794	-	16019.5	15643.3	20034.3	1265.97	16567	10500.7	22643.1	16625.7	40585.8	24116	28194.7	19189.5	1.37203	0.0236839	1.89121	0.919306	up
MW0145964	C13H15N3O7	Asn-Abu-OH	Amino acid and Its metabolites	Small Peptide	2	0.7049	-	14451.1	5864.86	16293	1620.14	952.602	7800.44	29296.4	12226.5	6268.23	17373.7	26814.3	21713.6	1.604	0.0330968	2.41992	1.27496	up
MEDL01893	C9H16O3	9-Oxo-nonanoic acid	Organic acid and Its derivatives	Organic acid and Its derivatives	1	0.756	-	10165.8	10498.4	35153.5	1077.27	4345.06	633.786	88579.4	44032.8	5729.1	33572	44249.6	51697.4	1.79743	0.0251255	4.32914	2.11408	up
MEDN1854	C18H36O4	9,10-Dihydroxystearic acid	FA	FFA	3	0.8774	-	27572	57819.5	22144.7	5364.17	51127	9547.14	55072	82506.9	45567.2	55111.8	50341.2	56430.5	1.68241	0.0228787	1.98779	0.991165	up
MW0014149	C23H40O6	7-[(2R)-3-hydroxy-2-(3-hydroxy-5-methylnon-1-enyl)-5-oxocyclopentyl]-3-methoxyheptanoic acid	Organic acid and Its derivatives	Organic acid and Its derivatives	2	0.6943	-	20894.4	18789.5	1451.13	14720.5	18599.8	20203	2975.36	965.802	9032.67	3977.45	2984.64	1073.01	1.83375	0.00752709	0.221945	-2.17173	down
MW0015224	C22H36O4	7-O-Acetylaustroinulin	Aldehyde,Ketones,Esters	Esters	3	0.5979	-	74511.5	110355	28157.1	91486.6	85182.1	50023.1	43202.6	41842.7	70410.1	4393.35	21616.6	19759	1.56014	0.0286846	0.457624	-1.12777	down
MW0135538	C46H46O16	6-[4-(3-{3-[5-(2,4-dihydroxyphenyl)-6-(5-hydroxy-2,2-dimethyl-2H-chromene-6-carbonyl)-3-methylcyclohex-2-en-1-yl]-2,4-dihydroxyphenyl}-3-oxopropyl)-3-hydroxyphenoxy]-3,4,5-trihydroxyoxane-2-carboxylic acid	Organic acid and Its derivatives	Organic acid and Its derivatives	3	0.5714	-	28923.1	63774.8	41523.8	38982.3	10430.9	26349.1	8308.76	20464.6	23204.7	24786.8	1164.13	1244.19	1.59451	0.0334966	0.377044	-1.40719	down
MW0143812	C6H10O8S	6-Deoxy-6-sulfoglucono-1,5-lactone	Aldehyde,Ketones,Esters	Esters	3	0.6967	-	20969.9	37188.4	50279.7	38875.1	35447.8	20251.7	26092.5	14706.8	34540.8	13944.9	18135.5	14025.8	1.70799	0.0435031	0.598221	-0.74125	down
MW0122117	C9H4N4O4	6-Cyano-7-nitroquinoxaline-2,3-dione	Heterocyclic compounds	Heterocyclic compounds	3	0.6021	-	7296.08	7838.21	1912.41	10494.4	1309.51	15238.5	19041.8	4576.83	19979	12696.9	13340.6	21725.3	1.51024	0.0424577	2.07218	1.05115	up
MEDP2158	C22H20N4O	6-Amino-4-(4-phenoxyphenylethylamino)quinazoline	Benzene and substituted derivatives	Benzene and substituted derivatives	2	0.682	-	11096.8	5196.61	6991.85	3160.41	7000.84	2428.59	36759.7	19018.7	13427.1	24855	29072	29801.2	2.38049	0.00139035	4.26295	2.09185	up
MW0119751	C22H18Cl2N8	6-((2-((4-(2,4-Dichlorophenyl)-5-(4-methyl-1H-imidazol-2-yl)pyrimidin-2-yl)amino)ethyl)amino)nicotinonitrile	Heterocyclic compounds	Heterocyclic compounds	2	0.7701	-	36919.7	156327	71170.8	110854	205119	199048	50227.2	61848	70042.1	27223.8	29376.9	25829.1	1.90218	0.0268897	0.339407	-1.55891	down
MW0143741	C34H48O7	6,8a-Seco-6,8a-deoxy-5-oxoavermectin''1a'' aglycone	Aldehyde,Ketones,Esters	Ketones	3	0.7229	-	13448.3	391.45	19694.2	5639.48	5297.09	6662.69	9757.32	19889.1	34105.3	18637.3	21271.7	13963.1	1.47976	0.031099	2.30034	1.20185	up
MW0014731	C21H32O4	5beta-Dihydrocorticosterone	Aldehyde,Ketones,Esters	Ketones	3	0.9826	-	4195.06	11450.7	926.512	4339.27	17723.6	11920.5	774.052	1561.58	4102.49	1231.09	148.835	14.8427	1.78723	0.0387583	0.154936	-2.69025	down
MW0165983	C12H16N2O6S	5-S-Cysteinyldopa	Aldehyde,Ketones,Esters	Esters	3	0.6978	-	2225.94	607.449	1315.6	1724.12	1202.89	3837.59	3565.63	2660.66	3802.41	4109.2	5953.49	4132.39	1.9843	0.00596136	2.2196	1.1503	up
MW0162272	C8H11NO5S	5-(2-Azaniumylethyl)-2-hydroxyphenyl sulfate	Others	Others	3	0.7048	-	9855.91	11315.2	8255.36	12118.6	19383.6	4954.01	2090.45	1112.61	2653.32	1719.68	1431.84	2161.99	2.54778	0.00554336	0.169542	-2.56028	down
MW0142794	C24H38O5	3alpha,7alpha-Dihydroxy-12-oxo-5beta-cholanate	Aldehyde,Ketones,Esters	Esters	3	0.885	-	1.23812e+06	1.00307e+06	1.82453e+06	899416	1.95487e+06	3.47424e+06	8212.09	1.29996e+06	675096	884479	497666	576137	1.43619	0.0403398	0.379206	-1.39895	down
MW0014092	C14H27NO5	3-hydroxyhexanoyl carnitine	FA	CAR	3	0.7469	-	8949.54	8009.12	2357.13	925.723	9924.31	2020.1	16380.8	10674.8	25847.2	23090.6	6974.4	10575.2	1.81212	0.0201489	2.90633	1.5392	up
MW0133099	C14H10O13S	3-Hydroxy-4-sulooxy-5-(2,3,4,5-tetrahydroxybenzoyl)oxybenzoic acid	Organic acid and Its derivatives	Organic acid and Its derivatives	3	0.5638	-	12932.9	12452.6	13073.9	680.198	582.81	14727.7	22280.3	51453.4	44024.9	23408.8	42732.1	30477	1.86696	0.0015682	3.93712	1.97714	up
MW0013867	C16H24O5	3,8-Dihydroxy-6-methoxy-7(11)-eremophilen-12,8-olide	Heterocyclic compounds	Heterocyclic compounds	3	0.6765	-	19885.1	9078.87	12339.6	14089.6	18301.9	33091.2	6107.79	5340.07	8888.92	10533.2	9305.68	371.386	1.65244	0.0226584	0.379703	-1.39706	down
MW0005112	C10H6O3	2-Hydroxy-1,4-naphthoquinone	Benzene and substituted derivatives	Benzene and substituted derivatives	2	0.7235	-	11615.1	9492.23	2153.15	5990.19	2689.03	5671.06	13099.4	7776.73	12790.2	14551.3	13726	7450.01	1.71024	0.0239741	1.84505	0.883658	up
MW0002892	C12H8ClN3O3	2-Chloro-5-nitro-N-4-pyridinylbenzamide	Benzene and substituted derivatives	Benzene and substituted derivatives	2	0.7196	-	1782.08	3099.39	1673.58	1352.13	5545.83	2545.09	8766.95	4915.31	14826.6	6699.89	5096.11	5311.87	2.11161	0.0235257	2.85138	1.51166	up
MW0002288	C7H6N2O4	2,4-Dinitrotoluene	Benzene and substituted derivatives	Benzene and substituted derivatives	2	0.5801	-	33977.4	28853.5	4454.75	148.026	800.55	23699.4	33398.6	38088.6	22052.6	50893	49461.2	48924.4	1.59351	0.00988704	2.64123	1.40121	up
MW0013113	C18H32O6	2,3-dinor Thromboxane B1	FA	Others	2	0.8313	-	17550.7	19289.1	10438.5	9394.71	9414.67	5059.98	25581.3	25235	27675.8	25501.9	24040.8	27418	2.22383	0.00107765	2.18493	1.12759	up
MW0013091	C25H46O6	2,3-Diacetoxypropyl stearate	GL	TG	3	0.563	-	5140.06	4371.01	2436.6	4337	2703.92	2822.86	7385.77	4590.28	18164.3	10306.2	22633.9	8714.16	2.12301	0.0317567	3.2916	1.71879	up
MW0129831	C19H18O6	12a-HYDROXY-5-DEOXYDEHYDROMUNDUSERONE	Aldehyde,Ketones,Esters	Ketones	2	0.7521	-	45754.1	11663.8	22221.5	2666.86	10007.2	21719.3	64240.5	55881.6	16212.9	44672.3	72359.7	52978.2	1.76161	0.0105753	2.68647	1.42571	up
MW0141794	C29H46N4O8	1-NBD-decanoyl-2-decanoyl-sn-Glycerol	Others	Others	2	0.6912	-	17179.7	16915.5	3360.21	12426.7	18692.5	11201.8	46022.1	38109.3	35420.1	33244.8	27545	35843.4	2.19647	5.48625e-05	2.70988	1.43823	up
MW0013710	C23H44O5	1-Acetyl-3-monostearin	GL	DG	3	0.5504	-	27.9294	449.318	28.8606	1234.04	312.81	855.05	6247.38	933.724	1933.3	3046.13	7454.48	2838.27	2.06198	0.0252697	7.72119	2.94882	up
MW0128092	C20H16O9S	(3-{3,5-dihydroxy-8,8-dimethyl-4-oxo-4H,8H-pyrano[2,3-f]chromen-2-yl}phenyl)oxidanesulfonic acid	Organic acid and Its derivatives	Organic acid and Its derivatives	3	0.7159	-	879.633	6446.62	1160.61	5596.61	10771.2	6560.9	59822.5	16918	14844.8	14652.7	23310.1	14408.8	2.0779	0.0495803	4.58234	2.19608	up
MW0149286	C28H44N4O4	(2S,3S)-2-(dimethylamino)-N-[(2Z,6S,9S,10S)-6-isobutyl-10-isopropyl-5,8-dioxo-11-oxa-4,7-diazabicyclo[10.2.2]hexadeca-1(14),2,12,15-tetraen-9-yl]-3-methyl-pentanamide	Benzene and substituted derivatives	Benzene and substituted derivatives	3	0.6948	-	193577	173441	161595	209098	236372	173028	167721	137814	157254	140901	133432	152240	2.07367	0.0109581	0.775306	-0.367162	down
MW0160600	C19H20N2O	(1S,12S,13S,14S,15E)-15-ethylidene-3,17-diazapentacyclo[12.3.1.02,10.04,9.012,17]octadeca-2(10),4,6,8-tetraene-13-carbaldehyde	Alkaloids	Alkaloids	3	0.6046	-	381547	221037	712552	160388	57322.3	2063.44	938046	765044	341435	675177	1.38926e+06	790472	1.6029	0.0106465	3.192	1.67446	up
