# Supplementary material for: Electroacupuncture at ST25 corrected gut microbial dysbiosis and SNpc lipid peroxidation in Parkinson’s disease rats
Source: Front Microbiol. 2024 Feb 21;15:1358525. doi: 10.3389/fmicb.2024.1358525 (PMC10915097; doi:10.3389/fmicb.2024.1358525)
Supplement: SUPPLEMENTARY TABLE S6 — Spearman correlation analysis of 68 genera and TH+ neurons or 4-HNE. [file Table_6.XLSX]

## Sheet: Spearman
	TH+ neurons			4-HNE
	Spearman r	p-value		Spearman r	p-value
Escherichia-Shigella	-0.62	0.035	*	0.8286	0.0003	***
UCG-002	-0.4912	0.1066	ns	0.7367	0.0025	**
Erysipelothrix	0.01346	0.9545	ns	-0.6842	0.0037	**
Morganella	-0.6258	0.0333	*	0.7057	0.0046	**
Gallibacterium	0.125	0.6958	ns	-0.6868	0.0057	**
Adlercreutzia	-0.5884	0.0475	*	0.6821	0.0064	**
Ruminococcus gnavus group	-0.3919	0.2059	ns	0.6798	0.0067	**
Pyramidobacter	0.1125	0.7258	ns	-0.657	0.0092	**
Bacteroides pectinophilus group	-0.3672	0.2371	ns	0.651	0.0107	*
Fournierella	0.1922	0.551	ns	-0.6408	0.0117	*
Porphyromonas	0.08242	0.7965	ns	-0.6356	0.0131	*
Blautia	-0.2732	0.387	ns	0.6286	0.0141	*
Rikenella	0.1	0.7542	ns	-0.6272	0.0141	*
Helicobacter	0.2148	0.497	ns	-0.6245	0.0152	*
Saccharofermentans sp. Marseille-P3694	0.1	0.7542	ns	-0.6187	0.0158	*
Eisenbergiella	0.2715	0.3877	ns	-0.6154	0.0168	*
Candidatus Stoquefichus	-0.2465	0.434	ns	0.6116	0.0177	*
Ruminococcus gauvreauii group	-0.4518	0.1416	ns	0.6107	0.0178	*
Lactobacillus	0.5219	0.0847	ns	-0.6036	0.0195	*
Pygmaiobacter	-0.3857	0.2135	ns	0.5987	0.0209	*
Klebsiella	-0.1211	0.7042	ns	0.5957	0.0212	*
UCG-003	-0.1018	0.7515	ns	0.5957	0.0212	*
Lachnospira	-0.3966	0.2	ns	0.5944	0.022	*
Eggerthella	-0.2984	0.341	ns	0.5784	0.0265	*
Citrobacter	-0.4603	0.1321	ns	0.5728	0.0282	*
Bilophila	-0.261	0.4089	ns	0.5722	0.0282	*
Collinsella	-0.2277	0.474	ns	0.563	0.0312	*
Candidatus Soleaferrea	-0.539	0.0738	ns	0.5608	0.0325	*
UBA1819	-0.2583	0.4128	ns	0.5551	0.034	*
CHKCI001	0.06896	0.8409	ns	-0.5454	0.0379	*
Dorea	-0.3175	0.31	ns	0.542	0.0391	*
Agathobacter	-0.4108	0.183	ns	0.5412	0.0396	*
Erysipelotrichaceae UCG-003	-0.3965	0.1997	ns	0.5278	0.0455	*
Lachnospiraceae UCG-008	-0.3456	0.2675	ns	0.5237	0.0474	*
sulfate-reducing bacterium KNH	-0.5191	0.1061	ns	0.4962	0.063	ns
NK4A214 group	-0.3328	0.2888	ns	0.4821	0.0711	ns
Monoglobus	-0.2421	0.4443	ns	0.479	0.0725	ns
mouse gut metagenome	0.1093	0.7347	ns	-0.4789	0.0727	ns
Family XIII AD3011 group	-0.5849	0.0492	*	0.475	0.0759	ns
Colidextribacter	-0.3923	0.2065	ns	0.475	0.0759	ns
Erysipelatoclostridium	-0.1421	0.6552	ns	0.4723	0.0771	ns
Tuzzerella	-0.4764	0.1191	ns	0.4714	0.0783	ns
Campylobacter	0.05585	0.8864	ns	-0.4657	0.0832	ns
Alloprevotella	-0.3497	0.262	ns	0.4598	0.0861	ns
Allobaculum	0.1366	0.671	ns	-0.4607	0.0861	ns
Eubacterium siraeum group	-0.4127	0.1823	ns	-0.4592	0.0865	ns
Parasutterella	-0.2977	0.345	ns	0.4576	0.0877	ns
GCA-900066575	-0.3993	0.1979	ns	0.4415	0.1007	ns
Desulfoglaeba	-0.3366	0.2813	ns	0.4333	0.1076	ns
Eubacterium ruminantium group	-0.2688	0.3939	ns	0.4318	0.1089	ns
Parabacteroides	-0.02802	0.9337	ns	0.4321	0.1094	ns
Pseudomonas	-0.1471	0.6462	ns	-0.425	0.1159	ns
Anaerovorax	-0.3013	0.3362	ns	0.4216	0.1182	ns
Eubacterium hallii group	-0.07706	0.8124	ns	0.4164	0.1233	ns
Roseburia	-0.04553	0.891	ns	0.3964	0.1446	ns
Peptostreptococcus	-0.07539	0.8182	ns	-0.3957	0.1487	ns
Gemella	0.2374	0.4517	ns	0.358	0.1889	ns
Corynebacterium	0.1652	0.6035	ns	-0.357	0.1908	ns
UCG-008	0.06678	0.8359	ns	0.3534	0.1955	ns
Fusicatenibacter	-0.1506	0.6389	ns	0.3414	0.2119	ns
Subdoligranulum	-0.1016	0.7537	ns	0.3286	0.2317	ns
Coriobacteriaceae UCG-002	-0.05254	0.8734	ns	-0.325	0.237	ns
Akkermansia	0.1471	0.6462	ns	0.3071	0.265	ns
Oscillibacter	0.08757	0.7875	ns	0.2857	0.3012	ns
Lachnospiraceae UCG-001	0.1489	0.6393	ns	0.2514	0.3626	ns
Rodentibacter	0.1761	0.5794	ns	0.222	0.4233	ns
Dubosiella	-0.1891	0.5531	ns	-0.1893	0.4983	ns
Faecalibaculum	-0.08757	0.7875	ns	-0.125	0.6575	ns
